# Supplementary material for: Conjunctive changes in multiple ion channels mediate activity-dependent intrinsic plasticity in hippocampal granule cells
Source: iScience. 2022 Feb 14;25(3):103922. doi: 10.1016/j.isci.2022.103922 (PMC8894279; doi:10.1016/j.isci.2022.103922)
Supplement: Data S1. Data presented in each of Figures 2–11 is provided in a supplemental excel sheet, related to Figures 2–11 — Different sheets in the Excel file contain data for each of these 10 figures [file mmc2.xlsx]

## Sheet: Figure_2
Figure2 (a)	Rin_Control		Rin_TBF			Figure2 (b)	Normalized Rin as function of time					Figure2 (c)	Percentage change in Rin
							Control		TBF
# of cells	Baseline	45 min	Baseline	45 min									Rin_Cntrl	Rin_TBF
							Average	SEM	Average	SEM
1	251.77	242.974	152.46	144.52			100.503	0.650975	101.052	0.486368			-3.49366	-5.20792
2	168.778	170.024	178.33	90.671			100.981	0.163291	100.412	0.422634			0.738248	-49.1555
3	141.36	142.9	213.22	150.62			99.4299	0.565462	99.5074	0.428122			1.08942	-29.3593
4	99.67	122.84	68.482	46.761			99.4316	0.459869	99.7914	0.435579			23.2467	-31.7178
5	111.53	101.78	100.554	69.7076			99.6546	0.563685	99.2369	0.357944			-8.74204	-30.6765
6	157.47	141.2	140.39	112.05			100.373	0.797844	97.2359	0.827987			-10.3321	-20.1866
7	127.62	133.98	158.88	136			100.248	0.633943	96.007	0.696013			4.98354	-14.4008
8	206.31	195.34	158.02	135.48			100.374	0.782545	95.5832	0.918888			-5.31724	-14.264
9	175.27	171.83	257.51	255.1			99.0695	1.47009	95.4264	0.837107			-1.96269	-0.935886
10	88.097	83.878	113.32	99.014			97.8476	1.47965	94.628	0.840332			-4.78904	-12.6244
11			150.454	151.628			99.1761	1.56468	94.2929	1.09602				0.780305
12			99.954	98.564			99.0544	1.40766	93.6855	1.26888				-1.39064
13			188.65	173.63			99.3192	1.70785	93.6891	1.19568				-7.96183
14			153.94	156.53			98.8837	1.68522	93.3692	1.10008				1.68247
15			151.92	47.731			98.9736	1.83572	93.6559	1.22194				-68.5815
16			113.322	83.8813			98.2399	1.54758	93.5574	1.11511				-25.9797
17			147.42	113.72			97.697	1.63209	92.6792	1.38405				-22.8599
18			148.37	101.6			96.3452	1.4131	92.2586	1.52707				-31.5225
19			184.06	167.45			98.0241	1.46803	92.4407	1.36565				-9.02423
20			117.08	121.98			97.8452	1.87411	92.9585	1.49897				4.18517
21			114.68	105.06			98.3501	1.93658	91.772	1.79844				-8.38856
22			173.93	167.06			98.2093	1.66107	92.1024	1.68243				-3.94986
23			140.08	128.15			94.9912	2.71142	90.7782	1.56675				-8.51656
24			171.26	136.64			95.9228	2.21631	90.2196	1.54877				-20.2149
25			206.75	190.75			95.9671	2.00413	89.2042	1.56494				-7.73881
26			101.89	80.043			96.8654	2.13011	89.8309	1.6109				-21.4418
27			97.697	86.905			96.0987	1.84188	91.3057	2.08925				-11.0464
28			86.454	58.1886			96.8975	2.02903	88.592	2.51556				-32.6941
29			152.18	129.14			96.3095	1.8608	90.7288	2.1133				-15.14
30			84.065	75.967			97.9406	2.09406	89.6371	2.20057				-9.63302
31			111.75	102.09			96.1543	2.34303	89.609	2.32449				-8.6443
32			99.844	65.295			95.9584	2.17408	87.4211	2.04226				-34.603
							96.6538	1.98029	85.9873	2.09337
							96.1901	2.51226	86.1307	2.12842
							97.4072	2.79286	85.4665	2.08877
							97.5577	2.59142	85.2177	2.04311
							97.4551	2.43822	84.8036	2.21897
							96.9227	2.39313	85.0926	2.14778
							96.6765	2.34017	85.6536	2.21699
							96.8705	2.20275	85.4659	2.27156
							96.4499	2.1459	84.2893	2.14226
							97.2123	2.58278	84.7643	2.21198
							97.5065	2.74851	85.3007	2.24965
							96.7721	2.58446	85.6392	2.21682
							96.3753	2.62641	85.1949	2.25244
Figure2 (d)	Zmax_Control		Zmax_TBF			Figure2 (e)	Normalized Zmax as function of time
							Control		TBF
# of cells	Baseline	45 min	Baseline	45 min
							Average	SEM	Average	SEM
1	422.006	461.465	164.708	144.816			100.6	0.297966	100.684	0.507217
2	194.026	215.81	191.002	111.393			99.5355	0.422853	99.678	0.361554
3	136.999	140.654	216.353	184.484			100.032	0.402961	100.011	0.302916
4	159.263	146.624	64.9488	55.2813			99.9047	0.484729	99.799	0.242049
5	121.191	114.084	135.488	92.0021			99.9276	0.650117	99.8276	0.328501
6	163.704	152.102	145.535	129.247			99.9801	0.403376	98.3594	1.04014
7	141.799	157.855	174.554	168.425			99.1624	0.619667	96.2779	0.956038
8	210.177	205.887	181.888	153.683			99.5798	0.844701	95.7359	0.904654
9	187.767	180.728	284.779	262.816			100.181	1.42003	96.2532	1.00778
10	88.0669	87.9527	119.138	105.527			98.4678	1.17559	94.9813	1.11346
11			216.01	224.917			98.9682	1.61878	94.9733	1.31952
12			107.636	103.738			99.3133	1.42029	95.0609	1.49962
13			192.621	175.111			98.4963	1.79374	95.8281	1.4626
14			163.296	154.057			99.9315	1.78857	94.9068	1.24232
15			164.429	58.5987			97.9765	2.14615	94.6567	1.2332
16			157.879	109.982			98.6334	1.83614	94.2611	1.25364
17			155.453	127.35			97.6856	1.80381	93.9179	1.42345
18			159.172	107.808			97.9916	2.16674	94.6144	1.73638
19			196.751	188.767			97.954	1.87063	94.4982	1.5859
20			122.539	128.68			98.6211	1.93878	94.0839	1.61867
21			112.507	111.417			98.8758	2.28129	93.948	1.69991
22			193.782	193.968			99.1081	2.04439	94.0907	1.7603
23			149.184	144.299			99.5741	2.7735	92.4913	1.89805
24			181.403	151.686			97.3214	2.21176	93.9742	2.74866
25			227.893	225.496			98.716	2.32627	91.559	1.87763
26			109.401	93.2719			98.9381	2.54826	90.9988	1.89383
27			109.32	92.6256			98.558	2.73154	91.9964	2.00981
28			106.772	74.6425			98.5047	2.78941	90.5252	1.92661
29			163.003	147.062			100.023	2.61262	90.3822	1.96275
30			91.9706	84.7501			100.863	3.20073	90.2967	2.05222
31			121.984	103.817			97.9716	3.26247	89.2783	2.1677
32			107.376	85.8215			98.994	2.7371	88.7587	2.41078
							98.0042	2.77114	87.4295	2.37945
							98.3896	3.05995	87.2647	2.48609
							98.7174	2.87731	87.1771	2.50651
							99.8461	2.88427	87.4313	2.55082
							100.142	2.69029	86.3783	2.60074
							100.167	2.19373	87.0776	2.6861
							99.1649	2.43186	87.2114	2.64742
							100.237	2.91973	86.2215	2.68108
							100.472	2.05509	85.2273	2.62898
							100.74	2.15188	85.5797	2.70726
							102.567	2.69619	85.1799	2.63964
							99.7134	2.79381	85.7523	2.64963
							100.389	2.90821	85.3928	2.68138
Figure2 (f)
Rin_Cntrl	Rin_TBF	TemSumm_Cntrl	TemSumm_TBF	Zmax_Cntrl	Zmax_TBF	SagRatio_Cntrl	SagRatio_TBF
-3.49366	-5.20792	-3.16925	-0.0414745	9.35034	-12.0774	13.8277	-11.8351
0.738248	-49.1555	-6.65265	-17.6763	11.2274	-41.6799	13.5921	55.6413
1.08942	-29.3593	-0.261966	-3.19381	2.6679	-14.7299	11.694	26.1815
23.2467	-31.7178	-0.576824	10.9959	-7.93593	-14.8849	-15.5458	85.4245
-8.74204	-30.6765	-2.05624	-11.5724	-5.8643	-32.0956	21.4492	61.786
-10.3321	-20.1866	0.811765	-5.91454	-7.08718	-11.1923	21.887	116.595
4.98354	-14.4008	-11.7577	-5.08173	11.3231	-3.51078	-12.4267	190.539
-5.31724	-14.264	-3.27447	-1.9261	-2.04114	-15.5067	-85.3079	-2.14712
-1.96269	-0.935886		-6.67916	-3.7488	-7.71236	-32.3797	-36.4866
-4.78904	-12.6244		0.535591	-0.129674	-11.4244	12.9536	-19.8914
	0.780305		-19.8404		4.12324		44.6947
	-1.39064		-3.29754		-3.62201		44.6947
	-7.96183		-7.83665		-9.0906		-14.0516
	1.68247		1.20502		-5.65794		-32.8607
	-68.5815		17.4215		-64.3623		263.217
	-25.9797		-0.819654		-30.3378		-23.8087
	-22.8599		-0.704539		-18.078		0.9079
	-31.5225		-5.92319		-32.2695		14.9567
	-9.02423		-3.50602		-4.05793		116.341
	4.18517		-1.8252		5.01145		-28.021
	-8.38856		-4.09749		-0.969005		10.7509
	-3.94986		0.833335		0.0960874		-25.2708
	-8.51656		-13.834		-3.27474		-12.2539
	-20.2149		-7.55154		-16.3818		69.2602
	-7.73881		-14.4275		-1.05155		86.7622
	-21.4418		-15.8922		-14.7433		-55.0299
	-11.0464				-15.271		45.8823
	-32.6941				-30.0916		67.9696
	-15.14				-9.7797		31.7693
	-9.63302				-7.85092		-17.5571
	-8.6443				-14.8932		33.3719
	-34.603				-20.0739		-15.6939

## Sheet: Figure_3
Figure3 (a)														Figure3 (b)	Firing rate
BASELINE							45 min
CON_B_0	CON_B_50	CON_B_100	CON_B_150	CON_B_200	CON_B_250		CON_A_0	CON_A_50	CON_A_100	CON_A_150	CON_A_200	CON_A_250
															Control
0	0	0	1.42857	7.14286	12.8571		0	0	0	2.85714	11.4286	21.4286
0	0	0	0	4.28571	8.57143		0	0	0	1.42857	7.14286	12.8571		Baseline	Curr amp (pA)	Average	SEM
0	0	0	0	7.14286	12.8571		0	0	0	0	5.71429	12.8571
0	0	0	4.28571	8.57143	14.2857		0	0	0	5.71429	14.2857	21.4286			0	0	0
0	0	0	0	1.42857	1.42857		0	0	0	0	4.28571	8.57143			50	0	0
0	0	0	2.85714	5.71429	8.57143		0	0	0	1.42857	7.14286	12.8571			100	0	0
0	0	0	0	2.85714	5.71429		0	0	0	0	5.71429	12.8571			150	1.07143	0.588396
0	0	0	0	0	4.28571		0	0	0	0	0	4.28571			200	4.64286	1.07143
															250	8.57143	1.61985
														45 min
															0	0	0
															50	0	0
															100	0	0
															150	1.42857	0.714286
															200	6.78571	1.59148
															250	13.2143	2.12149
Figure3 (c)														Figure3 (d)	TBF
BASELINE							45 min
TBF_B_0	TBF_B_50	TBF_B_100	TBF_B_150	TBF_B_200	TBF_B_250		TBF_A_0	TBF_A_50	TBF_A_100	TBF_A_150	TBF_A_200	TBF_A_250		Baseline	Curr amp (pA)	Average	SEM
0	0	0	4.28571	10	17.1429		0	0	0	11.4286	21.4286	28.5714
0	0	0	5.71429	11.4286	15.7143		0	0	0	0	2.85714	10			0	0	0
0	0	0	5.71429	10	15.7143		0	0	0	5.71429	11.4286	18.5714			50	0	0
0	0	0	0	0	1.42857		0	0	0	0	0	0			100	0.10582	0.073373
0	0	0	0	1.42857	12.8571		0	0	0	0	1.42857	15.7143			150	2.53968	0.465904
0	0	0	1.42857	1.42857	2.85714		0	0	0	7.14286	15.7143	24.2857			200	5.87302	0.77136
0	0	0	4.28571	7.14286	11.4286		0	0	0	2.85714	8.57143	14.2857			250	10.6878	0.947393
0	0	1.42857	7.14286	8.57143	14.2857		0	0	7.14286	15.7143	24.2857	31.4286
0	0	0	0	4.28571	8.57143		0	0	0	0	1.42857	10		45 min
0	0	0	0	1.42857	7.14286		0	0	0	0	4.28571	10			0	0	0
0	0	0	4.28571	8.57143	12.8571		0	0	0	5.71429	12.8571	21.4286			50	0	0
0	0	0	5.71429	11.4286	17.1429		0	0	2.85714	10	17.1429	24.2857			100	0.952381	0.438032
0	0	0	1.42857	5.71429	11.4286		0	0	0	0	0	0			150	4.81481	1.17672
0	0	0	2.85714	8.57143	14.2857		0	0	0	7.14286	18.5714	27.1429			200	10.7937	1.88687
0	0	1.42857	5.71429	11.4286	14.2857		0	0	4.28571	12.8571	21.4286	30			250	17.7778	2.47827
0	0	0	0	7.14286	12.8571		0	0	0	0	8.57143	18.5714
0	0	0	0	1.42857	5.71429		0	0	0	0	7.14286	11.4286
0	0	0	4.28571	7.14286	11.4286		0	0	2.85714	12.8571	21.4286	30
0	0	0	2.85714	7.14286	12.8571		0	0	0	7.14286	17.1429	27.1429
0	0	0	2.85714	5.71429	10		0	0	0	5.71429	15.7143	25.7143
0	0	0	5.71429	10	15.7143		0	0	8.57143	22.8571	38.5714	55.7143
0	0	0	0	0	2.85714		0	0	0	0	0	1.42857
0	0	0	0	0	5.71429		0	0	0	0	0	1.42857
0	0	0	2.85714	10	15.7143		0	0	0	2.85714	12.8571	22.8571
0	0	0	0	0	1.42857		0	0	0	0	0	4.28571
0	0	0	1.42857	5.71429	11.4286		0	0	0	0	8.57143	15.7143
0	0	0	0	2.85714	5.71429		0	0	0	0	0	0
Figure3 (e)
APthres_Cntrl	APthres_TBF	APpeak_Cntrl	APpeak_TBF	APamp_Cntrl	APamp_TBF	APHW_Cntrl	APHW_TBF	Peakdvdt_Cntrl	Peakdvdt_TBF	Mindvdt_Cntrl	Mindvdt_TBF	APLat_Cntrl	APLat_TBF	APISI_Cntrl	APISI_TBF
2.16401	25.3047	-52.7361	17.3879	-20.0404	5.72053	18.8466	-23.6647	-42.4893	48.1695	-16.9811	26.9943	-29.7609	-47.5452	-21.4267	-49.7002
13.1025	-11.0018	-24.7199	-1.57433	-8.36798	-0.766186	10.1085	1.42903	-27.3392	-16.7906	-15.3104	-1.67597	-41.2789	72.143	-36.3519	80.9884
0.973316	6.51407	-8.55744	-21.7661	-2.3178	-10.5616	-2.99001	6.73889	-3.688	-41.1926	3.55384	-11.983	-6.97453	-40.9748	64.1872	-76.2742
12.1531	10.2548	-17.7538	4.06273	-5.95468	-1.03673	3.97354	-21.7846	-21.891	11.582	-2.86862	34.4626	-36.0251	-51.9337	-57.3709	-16.5052
11.9181	4.8453	30.6216	-2.09955	10.9095	-3.38049	-15.089	-0.609344	49.0385	-16.9745	10.3095	-2.51045	-8.31731	-48.8299	-10.0346	-68.9289
3.5016	-11.4997	-8.86318	10.5657	0.253763	5.41264	5.27143	-13.2357	-14.5431	15.4411	7.10897	22.8193	5.46988	39.5235	-58.3814	-59.7238
2.0902	16.109	-10.2656	-12.15	-4.4221	-5.35263	3.23707	3.32733	-18.771	-8.14596	-5.33329	-3.04568	-26.4556	-51.7246	-16.2988	-14.8379
4.51438	0.642127	0.0622307	-15.3803	-4.14457	-6.63514	-4.17799	3.26804	-0.129674	-21.2721	-0.531623	-10.4547	-24.215	32.619	28.9058	-90.9407
	8.8477		-26.0056		-9.54467		3.53895		-25.2759		-7.32925		-31.2301		-93.5082
	0.729677		-34.5455		-13.9363		-1.2965		-31.7268		7.78506		-15.0681		-26.2107
	15.4991		-30.0618		-13.3704		8.21858		-32.9748		-5.11362		-43.1886		-65.0989
	22.2962		-6.23236		-1.98813		-18.7695		14.9024		16.2387		-56.8925		-85.1832
	17.2383		-3.63081		-0.894696		-10.1863		3.50354		8.91986		-52.8367		-45.794
	9.40594		-32.686		-13.0868		8.11597		-38.2938		-5.67659		-34.9583		-73.9061
	5.06197		-18.7663		-8.83866		3.15674		-29.9706		-7.99971		-33.299		-94.727
	25.4165		-13.0022		-3.25914		-12.8891		4.11705		7.17461		-51.6094		-82.8248
	32.0982		-21.5884		-9.63232		-0.639279		-21.3304		-3.96475		-66.7818		-13.022
	11.3978		-8.38253		-2.8162		-14.2356		-0.219839		18.2694		-26.231		-20.6219
	37.245		-16.336		-5.96805		-14.1727		-5.26308		18.834		-70.5251		-77.6251
	5.22892		-6.06706		-3.13896		-0.756938		-13.3708		-2.34766		6.36652		-100
	-3.78102		-13.5739		-5.65837		10.9756		-29.1096		-10.2438		122.516		-100
	2.37076		-33.9121		-13.9473		3.07652		-36.3052		-11.111		-23.7182		159.141
	3.82946		-28.2426		-10.6993		3.74508		-22.2077		2.03101		-30.516		-23.3193
	3.49533		-30.5232		-12.2365		7.51412		-30.6609		-2.8846		3.71603

## Sheet: Figure_4
Figure4 (a)	Data for scatter plot matrix															Figure4 (b)	Correlation histogram
																	Corr. coeff.	Count
	Rin	AlphaSum	APThresh	APPeak	APAmp	APWidth	Peakdvdt	Mindvdt	Latency	ISI	Sag	Zmax	f250
	-5.20792	-0.0414745	25.3047	17.3879	5.72053	-23.6647	48.1695	26.9943	-47.5452	-49.7002	-11.8351	-12.0774	66.6667				-0.936736	2
	-49.1555	-17.6763	-11.0018	-1.57433	-0.766186	1.42903	-16.7906	-1.67597	72.143	80.9884	55.6413	-41.6799	-36.3636				-0.840778	1
	-29.3593	-3.19381	6.51407	-21.7661	-10.5616	6.73889	-41.1926	-11.983	-40.9748	-76.2742	26.1815	-14.7299	18.1818				-0.74482	3
	-20.1866	10.9959	10.2548	4.06273	-1.03673	-21.7846	11.582	34.4626	-51.9337	-16.5052	116.595	-11.1923	22.2222				-0.648861	1
	-14.264	-11.5724	-11.4997	10.5657	5.41264	-13.2357	15.4411	22.8193	39.5235	-59.7238	-2.14712	-15.5067	25				-0.552903	0
	-0.935886	-5.91454	16.109	-12.15	-5.35263	3.32733	-8.14596	-3.04568	-51.7246	-14.8379	-36.4866	-7.71236	120				-0.456944	7
	-12.6244	-5.08173	0.642127	-15.3803	-6.63514	3.26804	-21.2721	-10.4547	32.619	-90.9407	-19.8914	-11.4244	16.6667				-0.360986	7
	-1.39064	-1.9261	8.8477	-26.0056	-9.54467	3.53895	-25.2759	-7.32925	-31.2301	-93.5082	44.6947	-3.62201	40				-0.265028	3
	-7.96183	-6.67916	0.729677	-34.5455	-13.9363	-1.2965	-31.7268	7.78506	-15.0681	-26.2107	-14.0516	-9.0906	66.6667				-0.169069	10
	1.68247	0.535591	15.4991	-30.0618	-13.3704	8.21858	-32.9748	-5.11362	-43.1886	-65.0989	-32.8607	-5.65794	41.6667				-0.073111	13
	-22.8599	-7.83665	22.2962	-6.23236	-1.98813	-18.7695	14.9024	16.2387	-56.8925	-85.1832	0.9079	-18.078	90				0.0228474	6
	-9.02423	1.20502	9.40594	-32.686	-13.0868	8.11597	-38.2938	-5.67659	-34.9583	-73.9061	116.341	-4.05793	110				0.118806	4
	4.18517	17.4215	5.06197	-18.7663	-8.83866	3.15674	-29.9706	-7.99971	-33.299	-94.727	-28.021	5.01145	44.4444				0.214764	5
	-3.94986	-0.704539	25.4165	-13.0022	-3.25914	-12.8891	4.11705	7.17461	-51.6094	-82.8248	-25.2708	0.0960874	162.5				0.310723	4
	-8.51656	-5.92319	32.0982	-21.5884	-9.63232	-0.639279	-21.3304	-3.96475	-66.7818	-13.022	-12.2539	-3.27474	111.111				0.406681	1
	-20.2149	-3.50602	11.3978	-8.38253	-2.8162	-14.2356	-0.219839	18.2694	-26.231	-20.6219	69.2602	-16.3818	157.143				0.502639	2
	-7.73881	-1.8252	37.245	-16.336	-5.96805	-14.1727	-5.26308	18.834	-70.5251	-77.6251	86.7622	-1.05155	254.545				0.598598	4
	-21.4418	-4.09749	5.22892	-6.06706	-3.13896	-0.756938	-13.3708	-2.34766	6.36652	-100	-55.0299	-14.7433	-50				0.694556	0
	-11.0464	0.833335	-3.78102	-13.5739	-5.65837	10.9756	-29.1096	-10.2438	122.516	-100	45.8823	-18.812	-75				0.790514	4
																	0.886473	1
Figure4 (a)	Data for color coded correlation matrix
	Rin	AlphaSum	APThresh	APPeak	APAmp	APWidth	Peakdvdt	Mindvdt	Latency	ISI	Sag	Zmax	f250			Figure4 (d)	Percentage change in Rin
		0.539852	0.402888	-0.305435	-0.287671	0.0951067	-0.0358518	-0.0804138	-0.380869	-0.385751	-0.317885	0.872135	0.318332				Control		TBF
			0.22609	-0.0756909	-0.157034	-0.0363011	-0.0456086	0.065152	-0.305207	-0.411038	0.116843	0.632206	-0.00618068
				-0.0295179	-0.0240747	-0.406015	0.320001	0.27942	-0.782299	-0.207994	-0.0296448	0.536402	0.643295				Rin negative	Rin positive	Rin negative	Rin positive
					0.982431	-0.695824	0.867943	0.681566	0.176509	-0.093784	-0.0298858	-0.421004	-0.270354
						-0.713186	0.884182	0.684968	0.199335	-0.112927	-0.0341509	-0.413218	-0.20208				0.295603	1.33777	-6.81244	-6.60498
							-0.899841	-0.936736	0.366813	0.0187567	-0.133956	0.0333735	-0.318227				20.6621	31.336	-49.7774	-46.637
								0.841326	-0.178336	-0.0941213	-0.05534	-0.141466	0.109763				-4.7276	-11.785	-29.6113	-28.8987
									-0.271115	-0.0311661	0.26216	-0.077101	0.220281				-20.7586	-3.81645	-13.7422	-46.1068
										0.0333904	0.0204289	-0.622964	-0.673013				3.25963	-2.95697	-8.1843	-36.2538
											0.190171	-0.367519	0.26896				-7.46543	-1.40421	-15.626	-14.201
												-0.162683	0.186124				-11.0578	0.343493	0.422238	-28.1024
													0.49473				-0.889447	-8.02884	8.89457	-4.15949
																			-9.22567	-24.27
																			-3.17393	-6.36272
																			-8.44873	-7.9479
																			-2.30829	-0.597017
																			-70.17	-68.5576
																			-36.8873	-15.9634
																			-24.1695	-37.0846
																			-14.0003	-9.82208
																			2.08805	11.9546
																			-24.6382	-0.144894
																			-0.257358	0.326566
Figure4 (e)	Percentage change in |Z| after TBF					Figure4 (f)													-10.0534	-6.77301
																			-24.7799	-21.5119
	Frequency	Control		TBF		Frequency range		Control		TBF									-6.11375	-2.41994
		Average	SEM	Average	SEM			Mean	SEM	Mean	SEM								-30.1227	-12.2112
	0	0.369835	2.50615	-15.1444	2.63707	0-5 Hz		-3.99243	10.12	-70.2655	12.4052								-11.4823	-2.50898
	0.0666667	0.35008	2.50743	-15.1394	2.63621	5-10 Hz		3.6919	7.15628	-43.7487	9.592								-27.5266	-7.1544
	0.133333	0.289973	2.51038	-15.1248	2.6339	10-15 Hz		13.1396	6.80393	-20.5212	7.25161								-16.0853	-7.26233
	0.2	0.187632	2.51274	-15.1009	2.63082														0.573708	-17.7562
	0.266667	0.0428144	2.51043	-15.0697	2.62792														-42.5941	-27.5631
	0.333333	-0.140745	2.49909	-15.0336	2.62624
	0.4	-0.352885	2.47435	-14.9972	2.62646
	0.466667	-0.576388	2.43427	-14.9648	2.62883
	0.533333	-0.788578	2.38056	-14.9401	2.63313
	0.6	-0.966022	2.31858	-14.9245	2.63891
	0.666667	-1.08942	2.25621	-14.917	2.64572
	0.733333	-1.1476	2.20234	-14.9145	2.6531
	0.8	-1.14111	2.16311	-14.9135	2.66048
	0.866667	-1.08143	2.14069	-14.9109	2.6671
	0.933333	-0.988753	2.13252	-14.9046	2.67198
	1	-0.886059	2.13332	-14.8945	2.6741
	1.06667	-0.796011	2.13764	-14.8816	2.67261
	1.13333	-0.734831	2.14241	-14.8684	2.66686
	1.2	-0.710993	2.14656	-14.8579	2.65662
	1.26667	-0.724167	2.15075	-14.8536	2.64198
	1.33333	-0.76794	2.15492	-14.8585	2.62328
	1.4	-0.832938	2.15892	-14.8725	2.60128
	1.46667	-0.908977	2.16217	-14.8925	2.57702
	1.53333	-0.987864	2.16475	-14.9114	2.55189
	1.6	-1.06299	2.16744	-14.9197	2.5275
	1.66667	-1.12962	2.17083	-14.9073	2.50557
	1.73333	-1.18371	2.17451	-14.8668	2.48785
	1.8	-1.22265	2.17669	-14.7964	2.47576
	1.86667	-1.24313	2.17508	-14.7004	2.47021
	1.93333	-1.24306	2.16887	-14.5891	2.47118
	2	-1.22186	2.1595	-14.4764	2.47761
	2.06667	-1.18158	2.15046	-14.3755	2.48737
	2.13333	-1.12804	2.14505	-14.2964	2.4978
	2.2	-1.07034	2.14475	-14.2425	2.50633
	2.26667	-1.02035	2.14813	-14.2116	2.5108
	2.33333	-0.989148	2.15171	-14.1956	2.51008
	2.4	-0.983925	2.15135	-14.1839	2.50391
	2.46667	-1.00631	2.14339	-14.1655	2.493
	2.53333	-1.05053	2.12639	-14.1321	2.47884
	2.6	-1.10624	2.10059	-14.0808	2.46338
	2.66667	-1.16173	2.06814	-14.0138	2.44877
	2.73333	-1.20872	2.03225	-13.938	2.43683
	2.8	-1.24408	1.99593	-13.8627	2.42862
	2.86667	-1.27037	1.9623	-13.7951	2.42409
	2.93333	-1.29082	1.93347	-13.74	2.42211
	3	-1.30883	1.91078	-13.6969	2.42102
	3.06667	-1.32295	1.89444	-13.6618	2.41919
	3.13333	-1.32786	1.88387	-13.628	2.41562
	3.2	-1.31663	1.87763	-13.5879	2.4103
	3.26667	-1.28401	1.87424	-13.5357	2.40402
	3.33333	-1.22807	1.87314	-13.4689	2.39788
	3.4	-1.15289	1.8746	-13.3902	2.39281
	3.46667	-1.06612	1.87891	-13.3056	2.38902
	3.53333	-0.97889	1.88594	-13.2226	2.38589
	3.6	-0.900867	1.894	-13.147	2.3823
	3.66667	-0.838138	1.90049	-13.0804	2.37699
	3.73333	-0.791299	1.90281	-13.0197	2.36928
	3.8	-0.755639	1.8995	-12.9601	2.3592
	3.86667	-0.722909	1.88969	-12.8959	2.34753
	3.93333	-0.684998	1.87452	-12.8248	2.33531
	4	-0.636914	1.8551	-12.7478	2.32349
	4.06667	-0.578637	1.83293	-12.6683	2.31252
	4.13333	-0.51458	1.80967	-12.5893	2.30235
	4.2	-0.451636	1.78657	-12.5124	2.29267
	4.26667	-0.396337	1.76465	-12.437	2.28319
	4.33333	-0.352866	1.74509	-12.3613	2.27391
	4.4	-0.322548	1.72873	-12.2849	2.265
	4.46667	-0.305107	1.71618	-12.2092	2.2567
	4.53333	-0.297892	1.70771	-12.1366	2.24901
	4.6	-0.29715	1.70306	-12.0696	2.24174
	4.66667	-0.298515	1.70152	-12.0087	2.23454
	4.73333	-0.298167	1.70169	-11.9517	2.22716
	4.8	-0.292655	1.70215	-11.8952	2.2196
	4.86667	-0.278879	1.70138	-11.8356	2.21207
	4.93333	-0.256454	1.69829	-11.7704	2.20487
	5	-0.226377	1.69183	-11.6988	2.19823
	5.06667	-0.191039	1.68139	-11.6212	2.19219
	5.13333	-0.154316	1.66695	-11.5387	2.18667
	5.2	-0.120743	1.64846	-11.4524	2.18151
	5.26667	-0.0949053	1.62703	-11.3627	2.17665
	5.33333	-0.0813972	1.60344	-11.2704	2.17197
	5.4	-0.0818716	1.57929	-11.1759	2.16739
	5.46667	-0.0956597	1.55605	-11.0808	2.16267
	5.53333	-0.118729	1.53465	-10.9869	2.15757
	5.6	-0.143648	1.51624	-10.8959	2.15192
	5.66667	-0.163031	1.50139	-10.8098	2.14547
	5.73333	-0.169361	1.49076	-10.729	2.13812
	5.8	-0.155589	1.48497	-10.6529	2.12978
	5.86667	-0.117682	1.48452	-10.5802	2.12043
	5.93333	-0.0525147	1.48933	-10.5088	2.11011
	6	0.0389582	1.49925	-10.4374	2.09901
	6.06667	0.152149	1.51441	-10.3659	2.08744
	6.13333	0.277892	1.53516	-10.2941	2.07582
	6.2	0.403041	1.56053	-10.223	2.06462
	6.26667	0.512739	1.58776	-10.1527	2.0543
	6.33333	0.594955	1.61213	-10.0831	2.04515
	6.4	0.642457	1.62883	-10.0131	2.03729
	6.46667	0.654602	1.63433	-9.94134	2.03061
	6.53333	0.637158	1.6277	-9.86576	2.02484
	6.6	0.600252	1.61054	-9.78528	2.0196
	6.66667	0.554345	1.58589	-9.69954	2.0145
	6.73333	0.508543	1.55771	-9.60904	2.00923
	6.8	0.469336	1.52928	-9.51545	2.00366
	6.86667	0.439824	1.50277	-9.42107	1.99778
	6.93333	0.422463	1.4791	-9.32833	1.99173
	7	0.417801	1.45787	-9.23897	1.9857
	7.06667	0.426363	1.43812	-9.15481	1.9798
	7.13333	0.447898	1.41845	-9.07673	1.97402
	7.2	0.479931	1.39777	-9.00508	1.96815
	7.26667	0.517177	1.37574	-8.93917	1.96186
	7.33333	0.553302	1.35324	-8.8776	1.95477
	7.4	0.582821	1.33226	-8.81847	1.94659
	7.46667	0.601931	1.31552	-8.75902	1.93726
	7.53333	0.611718	1.30574	-8.69714	1.92684
	7.6	0.617425	1.30496	-8.63085	1.91562
	7.66667	0.625815	1.31409	-8.55917	1.904
	7.73333	0.644517	1.33303	-8.48224	1.89242
	7.8	0.677254	1.35982	-8.40109	1.8813
	7.86667	0.725134	1.39116	-8.31721	1.87107
	7.93333	0.785582	1.42276	-8.2326	1.86192
	8	0.854304	1.45043	-8.14937	1.85393
	8.06667	0.926663	1.4711	-8.06896	1.84703
	8.13333	0.997648	1.48308	-7.99233	1.84096
	8.2	1.06285	1.48585	-7.91943	1.83547
	8.26667	1.11796	1.47961	-7.84925	1.8303
	8.33333	1.16084	1.46547	-7.78058	1.82521
	8.4	1.19027	1.44509	-7.71238	1.82007
	8.46667	1.20881	1.42092	-7.6442	1.81467
	8.53333	1.22115	1.39592	-7.57637	1.80887
	8.6	1.23314	1.37307	-7.50988	1.80248
	8.66667	1.25007	1.35485	-7.44581	1.79534
	8.73333	1.27494	1.34267	-7.38483	1.7874
	8.8	1.30828	1.33696	-7.3275	1.77872
	8.86667	1.34852	1.33729	-7.27308	1.76955
	8.93333	1.39351	1.34286	-7.22043	1.76019
	9	1.44	1.35241	-7.1679	1.75101
	9.06667	1.48529	1.36453	-7.11391	1.74234
	9.13333	1.52545	1.37768	-7.05671	1.73445
	9.2	1.5567	1.39028	-6.99533	1.72742
	9.26667	1.57475	1.40093	-6.92926	1.72128
	9.33333	1.57642	1.40843	-6.85894	1.7159
	9.4	1.561	1.41214	-6.78524	1.71112
	9.46667	1.53174	1.41211	-6.70994	1.70674
	9.53333	1.49498	1.40888	-6.63458	1.7026
	9.6	1.45933	1.40322	-6.56083	1.69854
	9.66667	1.43351	1.3962	-6.4898	1.6944
	9.73333	1.42346	1.38892	-6.42172	1.69009
	9.8	1.43047	1.38226	-6.35658	1.68546
	9.86667	1.4521	1.37707	-6.29396	1.68042
	9.93333	1.48314	1.37351	-6.23413	1.67489
	10	1.51834	1.37115	-6.177	1.66886
	10.0667	1.55472	1.36934	-6.12281	1.66235
	10.1333	1.59261	1.36718	-6.07149	1.65546
	10.2	1.63459	1.36413	-6.02252	1.64831
	10.2667	1.68338	1.36033	-5.97479	1.64099
	10.3333	1.74038	1.35659	-5.92678	1.63363
	10.4	1.80379	1.35378	-5.87695	1.62627
	10.4667	1.86983	1.35255	-5.82388	1.61902
	10.5333	1.9334	1.35302	-5.76669	1.61198
	10.6	1.98942	1.35438	-5.70508	1.60533
	10.6667	2.03528	1.35563	-5.63951	1.59925
	10.7333	2.06897	1.35549	-5.57149	1.59392
	10.8	2.09136	1.35338	-5.50257	1.58941
	10.8667	2.10382	1.34922	-5.43455	1.58564
	10.9333	2.10967	1.34363	-5.36841	1.58239
	11	2.11282	1.3374	-5.30451	1.57928
	11.0667	2.11844	1.3314	-5.2425	1.57587
	11.1333	2.12982	1.32589	-5.18196	1.57179
	11.2	2.14924	1.32109	-5.12243	1.56684
	11.2667	2.17633	1.3174	-5.06389	1.56094
	11.3333	2.20817	1.31526	-5.0065	1.55426
	11.4	2.24011	1.31554	-4.95044	1.54705
	11.4667	2.2678	1.31875	-4.8952	1.53966
	11.5333	2.28902	1.32507	-4.8399	1.5324
	11.6	2.30326	1.33423	-4.78318	1.5255
	11.6667	2.31283	1.34553	-4.72421	1.5191
	11.7333	2.32167	1.35741	-4.66269	1.51318
	11.8	2.33364	1.36831	-4.59949	1.5076
	11.8667	2.35091	1.37668	-4.53633	1.50223
	11.9333	2.37406	1.38221	-4.47529	1.49693
	12	2.40151	1.38562	-4.41791	1.49172
	12.0667	2.43061	1.3884	-4.36493	1.48676
	12.1333	2.45907	1.39227	-4.31596	1.48237
	12.2	2.48591	1.39788	-4.26986	1.47884
	12.2667	2.51067	1.40522	-4.22504	1.47634
	12.3333	2.53379	1.41372	-4.17963	1.47486
	12.4	2.55465	1.42248	-4.13174	1.47408
	12.4667	2.5724	1.43069	-4.07995	1.47352
	12.5333	2.58537	1.43783	-4.02369	1.47265
	12.6	2.59347	1.44332	-3.96408	1.47098
	12.6667	2.59866	1.4463	-3.90416	1.46821
	12.7333	2.60539	1.44578	-3.84804	1.4642
	12.8	2.61948	1.44093	-3.79964	1.459
	12.8667	2.64499	1.43141	-3.76081	1.45277
	12.9333	2.68362	1.41846	-3.7303	1.44583
	13	2.73289	1.40445	-3.70418	1.43856
	13.0667	2.78733	1.3925	-3.6773	1.43146
	13.1333	2.84085	1.38556	-3.64541	1.42504
	13.2	2.88752	1.38518	-3.60662	1.41978
	13.2667	2.9245	1.39145	-3.56159	1.416
	13.3333	2.95223	1.40315	-3.51293	1.41367
	13.4	2.97443	1.41787	-3.46355	1.41242
	13.4667	2.99604	1.43224	-3.41545	1.41157
	13.5333	3.02235	1.44335	-3.36912	1.41026
	13.6	3.0558	1.44896	-3.32371	1.40769
	13.6667	3.09565	1.44845	-3.27755	1.40334
	13.7333	3.13822	1.44291	-3.22886	1.39709
	13.8	3.17781	1.43474	-3.17637	1.38929
	13.8667	3.2109	1.4267	-3.11955	1.38065
	13.9333	3.23673	1.42089	-3.05903	1.37202
	14	3.25921	1.41843	-2.99647	1.3642
	14.0667	3.28549	1.41885	-2.93435	1.35769
	14.1333	3.32292	1.42068	-2.87564	1.35269
	14.2	3.37645	1.42219	-2.82315	1.34908
	14.2667	3.44608	1.4223	-2.77899	1.34656
	14.3333	3.5268	1.42075	-2.74428	1.34478
	14.4	3.60974	1.41804	-2.71915	1.34339
	14.4667	3.68455	1.41444	-2.70289	1.34215
	14.5333	3.74188	1.4098	-2.69426	1.34095
	14.6	3.77672	1.40422	-2.69162	1.33975
	14.6667	3.78895	1.39825	-2.69325	1.33863
	14.7333	3.78386	1.39287	-2.69721	1.33766
	14.8	3.77004	1.38912	-2.70174	1.33693
	14.8667	3.75692	1.38713	-2.70521	1.33648
	14.9333	3.75171	1.38658	-2.70645	1.33632

## Sheet: Figure_5
Figure5 (a)	Rin_Control		Rin_TBF			Figure5 (b)	Normalized Rin as function of time					Figure5 (c)	Percentage change in Rin
							Control		TBF
# of cells	Baseline	45 min	Baseline	45 min									Rin_Cntrl	Rin_TBF
							Average	SEM	Average	SEM
1	234.81	361.16	152.66	201.91									-0.3513	-0.5099
2	302.74	407.56	325.62	504.67			99.1696	0.673193	99.5508	0.708949			13.73	12.355
3	356.25	446.51	300.57	505.5			98.9384	0.728936	98.7149	0.766984			14.025	13.65
4	454.63	517.05	582.49	579.52			99.6484	0.508062	100.841	0.663083			25.336	13.962
5	466.86	465.22	246.331	327.637			100.918	0.538524	99.7364	0.467231			31.183	15.689
6	267.36	350.73	277.89	345.31			101.326	0.603313	101.157	0.899322			34.624	17.084
7	177.96	281.33	213.15	242.91			104.183	2.0915	100.302	0.954486			53.809	24.261
8	198.84	226.726	223.69	314.45			105.138	1.29055	100.991	1.29618			58.086	32.261
9			246.54	285.22			105.46	1.66602	102.676	1.32058				33.007
10			347.69	407.09			105.092	1.46296	100.881	0.956776				40.574
11			257.8	292.99			106.251	2.04917	101.103	1.32891				54.987
12			251.4	282.46			106.314	1.89361	103.255	1.81806				68.18
							105.66	1.28164	102.442	1.22014
							107.759	1.59591	102.253	1.60505
							107.43	1.49847	103.392	1.96106
							108.426	1.68091	102.736	1.80057
							109.368	1.82387	103.248	1.92666
							107.972	2.19703	104.222	1.8284
							110.205	2.03782	104.343	1.85925
							111.008	2.53861	103.689	2.05118
							109.115	2.28639	104.964	2.04414
							108.757	2.30205	106.183	2.13111
							110.29	2.03962	107.537	2.43051
							111.181	2.40728	106.309	2.37288
							113.421	2.77206	107.716	2.23376
							110.322	2.61593	108.14	1.91493
							112.135	2.92245	109.916	2.01632
							113.158	2.7567	109.587	2.33441
							114.3	2.56397	109.753	2.09201
							114.233	2.28759	110.717	2.46606
							114.11	2.4646	110.874	2.48434
							115.104	2.42892	112.907	3.17795
							115.228	2.69178	114.959	4.09138
							116.596	2.60231	109.473	2.51411
							118.504	3.54882	111.025	2.58578
							118.866	3.13885	111.416	2.97406
							118.643	2.76663	112.96	3.12012
							118.641	3.19946	114.285	3.27693
							119.393	2.67953	115.464	3.09275
							119.072	3.32683	117.235	3.47997
							118.903	2.88076	118.091	4.06358
							119.847	3.25483	117.963	3.33961
							120.431	3.39119	116.458	3.11739
							120.394	2.83253	117.116	3.68838
							120.54	2.88786	118.707	3.62866
							121.99	3.43199	118.307	3.6924
Figure5 (d)	Zmax_Control		Zmax_TBF			Figure5 (e)	Normalized Zmax as function of time					Figure5 (f)	Firing rate
							Control		TBF
# of cells	Baseline	45 min	Baseline	45 min									Control
							Average	SEM	Average	SEM
1	320.714	372.06	173.17	250.109								Baseline	Curr amp (pA)	Average	SEM
2	359.356	397.81	367.743	337.737			99.9871	2.2463	98.4236	1.06936
3	447.579	376.557	351.607	485.601			97.9521	0.773633	99.5388	0.946292			0	0	0
4	472.625	467.376	484.064	537.637			99.1348	1.31865	101.396	1.15406			50	0.408163	0.263468
5	246.378	343.956	468.28	547.898			101.721	2.10455	99.2491	0.985321			100	4.89796	1.61556
6	209.691	277.38	309.076	344.589			101.205	0.648181	101.392	1.0946			150	9.18367	1.81392
7	273.895	314.389	211.99	193.958			105.136	3.89586	97.5944	1.33163			200	13.0612	2.00651
8			264.228	288.357			104.653	3.5574	98.2654	1.12437			250	16.9388	2.29988
9			254.466	277.297			108.411	4.48384	102.423	1.75566
10			330.338	379.629			103.357	2.93352	100.971	0.997244		45 min
11			275.272	311.378			104.383	3.35498	100.334	1.08855			0	0	0
12			266.174	298.843			106.188	4.44234	100.258	2.77068			50	3.06122	1.69113
							105.356	3.00674	98.6477	3.05472			100	9.38776	2.71513
							107.65	3.98462	100.53	3.92312			150	13.4694	3.05214
							111.714	5.90816	100.462	3.671			200	17.551	3.38226
							110.556	4.80545	102.034	3.54803			250	21.6327	3.60095
							108.198	3.62801	101.28	4.66637
							107.321	3.92685	101.493	4.48472
							112.244	6.25399	102.481	5.4252
							114.234	6.02183	103.326	3.78234			TBF
							109.735	4.9982	101.94	4.87777
							110.557	5.1413	103.635	4.43141		Baseline	Curr amp (pA)	Average	SEM
							110.237	5.4772	105.322	4.25313
							110.978	4.98282	105.43	4.04819			0	0	0
							113.841	4.71023	105.059	4.70017			50	0.649351	0.649351
							112.25	6.17613	106.674	4.17777			100	4.28571	1.17171
							111.479	5.67965	106.223	3.82749			150	9.61039	1.45547
							112.09	5.65523	105.101	3.96695			200	13.6364	1.44617
							109.927	4.43961	105.171	4.26762			250	17.9221	1.77974
							111.922	4.67022	106.948	4.89244
							112.653	5.7325	108.159	4.43202		45 min
							113.002	5.49454	108.677	4.61872			0	0	0
							112.245	5.29475	109.298	4.85137			50	1.68831	0.978776
							114.567	5.1298	107.944	4.25373			100	8.31169	1.67729
							114.17	4.87827	108.721	3.76096			150	14.2857	2.10133
							114.711	5.41534	108.774	4.78399			200	19.2208	2.70616
							118.628	5.99618	107.637	4.5581			250	24.1558	3.35005
							111.345	5.93197	110.208	4.32042
							112.891	7.7247	110.243	4.07874
							113.347	7.19394	112.711	4.08219
							113.649	7.77096	114.22	5.12976
							114.524	7.76509	116.467	4.46448
							111.928	6.61301	114.863	4.80496
							113.885	6.50886	111.974	4.93494
							114.529	8.27663	112.743	4.44977
							113.993	7.03329	112.224	4.8185
Figure5 (g)
BASELINE							45 min
CON_B_0	CON_B_50	CON_B_100	CON_B_150	CON_B_200	CON_B_250		CON_A_0	CON_A_50	CON_A_100	CON_A_150	CON_A_200	CON_A_250
0	0	1.42857	5.71429	8.57143	12.8571		0	0	7.14286	11.4286	18.5714	18.5714
0	0	8.57143	14.2857	18.5714	24.2857		0	1.42857	8.57143	14.2857	17.1429	21.4286
0	1.42857	7.14286	8.57143	12.8571	15.7143		0	11.4286	20	22.8571	24.2857	22.8571
0	0	7.14286	11.4286	15.7143	20		0	7.14286	17.1429	22.8571	30	40
0	1.42857	10	15.7143	20	24.2857		0	1.42857	10	15.7143	20	24.2857
0	0	0	2.85714	5.71429	8.57143		0	0	0	1.42857	2.85714	10
0	0	0	5.71429	10	12.8571		0	0	2.85714	5.71429	10	14.2857
BASELINE							45 min
TBF_B_0	TBF_B_50	TBF_B_100	TBF_B_150	TBF_B_200	TBF_B_250		TBF_A_0	TBF_A_50	TBF_A_100	TBF_A_150	TBF_A_200	TBF_A_250
0	0	0	2.85714	5.71429	8.57143		0	0	0	2.85714	4.28571	8.57143
0	0	7.14286	12.8571	17.1429	21.4286		0	5.71429	12.8571	15.7143	15.7143	17.1429
0	0	7.14286	12.8571	17.1429	21.4286		0	1.42857	8.57143	15.7143	21.4286	18.5714
0	7.14286	12.8571	18.5714	21.4286	25.7143		0	10	20	27.1429	32.8571	44.2857
0	0	2.85714	8.57143	12.8571	17.1429		0	0	5.71429	10	12.8571	17.1429
0	0	2.85714	4.28571	8.57143	11.4286		0	0	10	14.2857	20	27.1429
0	0	0	7.14286	11.4286	15.7143		0	0	4.28571	10	12.8571	18.5714
0	0	4.28571	10	14.2857	18.5714		0	0	5.71429	11.4286	17.1429	22.8571
0	0	5.71429	10	14.2857	18.5714		0	1.42857	12.8571	24.2857	34.2857	42.8571
0	0	0	4.28571	8.57143	11.4286		0	0	2.85714	8.57143	14.2857	18.5714
0	0	4.28571	14.2857	18.5714	27.1429		0	0	8.57143	17.1429	25.7143	30
Figure5 (h)
Rin_Cntrl	Rin_TBF	TempSum_Cntrl	TempSum_TBF	Sag_Cntrl	Sag_TBF	Zmax_Cntrl	Zmax_TBF	APThres_Cntrl	APThres_TBF	APPeak_Cntrl	APPeak_TBF	APamp_Cntrl	APamp_TBF	APHW_Cntrl	APHW_TBF	peakdvdt_Cntrl	peakdvdt_TBF	Mindvdt_Cntrl	Mindvdt_TBF	APlatency_Cntrl	APlatency_TBF	APISI_Cntrl	APISI_TBF
53.8095	32.2612	17.8627	7.80553	26.0515	-65.4862	16.01	44.43	12.0985	-3.17919	-28.6247	-50.6529	-9.81863	-14.5772	4.38379	25.3586	-22.844	-34.6569	-4.41175	-26.3567	-41.1077	-18.3534	193.667	-5.77725
34.6238	54.9874	2.76087	15.9034	-60.6371	29.2841	10.7007	-8.15945	10.913	16.6522	-47.9712	-32.2185	-16.5414	-6.2745	15.4383	2.41486	-40.1337	-15.6508	-25.0003	4.79457	-42.976	-50.386	-3.02076	-23.3774
25.3361	68.1805	10.578	20.4285	11.9902	-42.6226	-15.8679	38.1092	15.335	3.6421	-12.0324	-31.0035	-7.91803	-9.27261	23.929	26.326	-25.2455	-27.5757	-25.5924	-22.1106	-100.868	-28.5766	48.0619	32.2587
13.7298	-0.50988	15.1831	11.3259	-74.463	-27.7817	-1.11052	11.0672	23.3139	8.07424	-3.67436	37.5624	-2.21606	10.64	-13.0298	-18.565	8.71666	34.542	17.8016	32.5394	-56.2543	-30.2475	-26.3076	-0.66163
-0.351283	33.0068	2.61118	15.9885	-39.9407	-75.8501	39.605	17.0021	8.41265	9.45408	-9.86617	-42.3335	-4.65219	-14.4733	-5.57164	22.4961	1.52026	-39.0276	5.84758	-20.2377	-29.0501	-46.5614	-11.6502	-29.4367
31.1827	24.2614	-7.94912	-3.17406	24.6127	-48.8781	32.2803	11.49	-46.5334	12.9728	-91.2162	-2.13568	-16.4972	-2.49426	9.44115	-10.6661	-69.5545	-2.09868	-72.3215	0	-28.8953	-60.116	-58.5678	-42.217
58.0861	13.962	27.6337	7.57779	-20.9425	-43.7719	14.7845	-8.50579	5.56944	20.8765	-13.9786	-33.9674	-5.05115	-9.54042		-3.09662	-7.01456	-21.5829	-14.4507	-1.65745		-46.7591		-50.1831
14.0246	40.574		4.01		11.9988		9.1322		14.6922		-1.69075		2.69476		-9.42991		19.0721		17.0207		-16.9996		-14.9219
	15.6891		12.0532		-18.8672		8.97211		15.9361		-0.807897		-0.867862		-8.08708		-7.91816		-8.24712		-46.1774		-31.7339
	17.0842		13.938		-19.1803		14.9213		2.89714		-15.2801		-3.38078		-0.779952		-1.83037		-1.45989		-31.7141		-52.7316
	13.6501		0.711503				13.1163		5.31873		-0.828614		-1.97121		1.24032		-8.01934		-6.08647		-38.2183		9.81505
	12.3548						12.2734

## Sheet: Figure_6
Figure6 (a)	Rin_Control		Rin_TBF			Figure6 (b)	Normalized Rin as function of time					Figure6 (c)	Percentage change in Rin
							Control		TBF
# of cells	Baseline	45 min	Baseline	45 min									Rin_Cntrl	Rin_TBF
							Average	SEM	Average	SEM
1	268.65	277.98	453.15	386.21									-7.1194	-14.7722
2	265.885	295.625	288.25	266.45			98.0487	1.37232	99.6986	1.20648			-4.91885	-14.1329
3	436.69	426.17	489.14	568.83			101.093	1.33911	100.011	2.23579			-4.62976	-7.56288
4	260.63	247.81	400.91	379.54			101.346	1.38741	101.595	1.4625			-2.40903	-5.33037
5	205.41	195.9	316.07	271.4			101.014	1.20173	99.642	1.50038			3.47292	4.05516
6	216.17	200.78	498.87	519.1			98.498	1.71626	99.0538	1.24123			5.21767	16.2919
7	308.95	325.07					99.9611	1.68522	97.8386	1.24688			11.1851
							99.4358	1.72292	99.6089	2.05111
							100.227	2.5145	97.2918	1.13368
							99.0496	3.14958	96.4074	2.49098
							101.668	2.21603	99.2016	2.5152
							101.752	2.99959	97.9732	1.70888
							98.7376	3.12333	99.2567	2.45074
							101.337	2.69569	99.7006	0.870471
							98.7287	2.47672	97.4537	2.49601
							100.903	1.74165	99.5545	1.80663
							97.3241	1.49779	101.624	2.6064
							98.5149	0.909302	98.7077	1.65515
							98.3838	3.58788	98.2492	1.07297
							98.6968	2.44364	97.9888	1.69676
							98.1903	1.82467	98.9247	3.35031
							97.7614	2.72676	98.286	2.17975
							98.2321	2.68436	96.3189	2.23605
							99.9113	2.2157	96.1669	2.2291
							97.7773	3.12617	99.1019	2.72353
							100.4	1.81444	96.8345	3.20369
							95.0389	2.89221	97.2283	2.34997
							97.8363	3.37374	99.2313	2.11567
							97.2752	3.5536	97.8636	2.28758
							100.883	1.93978	96.6111	1.67404
							102.345	1.48801	97.9202	2.17742
							102.241	2.60537	96.3339	3.53572
							103.057	3.37002	95.0865	2.3263
							100.695	2.91382	95.3357	3.48871
							101.066	2.27659	96.4131	2.36089
							97.1996	3.73962	98.3401	2.13066
							99.124	2.3926	98.5754	2.41126
							97.6914	4.37823	97.9938	1.34725
							102.607	1.63486	96.9696	2.08942
							102.176	1.97453	98.0442	2.8748
							102.586	3.20857	100.701	1.67255
							101.505	1.9837	99.8578	2.69738
							103.214	3.9099	97.586	2.10662
							100.446	3.29843	96.7758	1.93001
							100.387	2.33689	97.936	2.78078
							102.234	1.78363	97.7275	2.57723
Figure6 (d)	Zmax_Control		Zmax_TBF			Figure6 (e)	Normalized Zmax as function of time					Figure6 (f)	Firing rate
							Control		TBF
# of cells	Baseline	45 min	Baseline	45 min									Control
							Average	SEM	Average	SEM
1	239.51	232.27	444.555	437.209								Baseline	Curr amp (pA)	Average	SEM
2	291.267	336.33	290.571	273.289			102.485	3.18912	100.2	1.06157
3	438.36	413.193	547.27	583.893			102.286	2.06489	102.028	0.797008			0	0	0
4	273.667	281.433	401.202	403.893			99.3801	1.49834	100.982	0.513862			50	0.714286	0.714286
5	217.229	213.887	325.273	294.849			98.4036	1.3271	98.1261	0.487308			100	6.42857	2.0454
6	239.943	238.796	518.414	545.458			97.445	1.38118	98.6642	1.52698			150	14.2857	3.1515
7	357.635	369.275					100.14	1.8498	97.3173	1.53232			200	22.381	4.08526
							100.197	1.39765	96.994	1.59883			250	30.2381	4.67177
							102.715	3.65731	99.2472	1.27432
							99.3034	1.95071	98.8018	1.87099		45 min
							98.2129	2.0883	99.2193	1.51811			0	0	0
							99.5605	1.64571	100.112	2.54745			50	4.52381	2.40229
							100.745	1.9388	99.0416	1.38876			100	14.5238	3.07318
							99.6801	1.60866	98.2519	1.68669			150	24.2857	4.53257
							99.0395	1.29745	99.7729	2.14949			200	33.3333	4.93035
							99.6109	1.22086	100.642	2.27066			250	42.1429	4.7631
							97.6758	1.04625	99.5296	2.30111
							100.154	1.76873	99.4254	1.69111
							99.6888	1.73894	99.6502	0.952373
							99.6528	1.55163	99.4161	2.1517			TBF
							97.0978	0.518626	96.7817	1.37615
							100.204	1.30281	98.9435	2.83002		Baseline	Curr amp (pA)	Average	SEM
							99.2839	1.74294	98.3939	2.32204
							101.323	2.57581	96.3981	2.76891			0	0	0
							97.3728	2.04127	97.1311	2.54151			50	1.66667	0.934353
							98.0816	1.88325	97.3169	2.23798			100	12.381	2.46518
							97.2339	2.04845	97.541	2.01979			150	23.0952	3.30772
							101.066	1.96606	97.417	2.25372			200	32.381	4.10188
							102.058	2.20842	100.042	2.71006			250	40.7143	4.64743
							102.24	2.08817	96.8782	2.0597
							98.2188	1.68661	95.2632	1.92208		45 min
							100.167	2.23265	96.9607	3.00173			0	0	0
							100.762	2.25602	98.3366	3.72961			50	7.14286	2.9966
							98.2853	1.92525	98.0842	2.34889			100	17.1429	3.9727
							100.777	1.73389	100.198	2.75928			150	29.7619	5.02262
							97.5067	2.25865	97.6561	3.19001			200	39.0476	5.72222
							98.7067	1.8105	97.6299	2.81918			250	50	6.81136
							99.8264	2.02978	97.495	2.13531
							100.165	2.15094	96.7072	2.45881
							102.232	1.4742	98.8225	3.47995
							100.219	3.00234	98.2751	2.27817
							100.814	2.19863	97.6372	2.81646
							104.345	3.57011	97.459	2.38316
							102.84	2.86201	98.4169	3.02662
							100.292	2.55571	98.0482	2.68329
							99.4112	3.19595	98.848	3.61857
Figure6 (g)
BASELINE							45 min
CON_B_0	CON_B_50	CON_B_100	CON_B_150	CON_B_200	CON_B_250		CON_A_0	CON_A_50	CON_A_100	CON_A_150	CON_A_200	CON_A_250
0	0	7.14286	17.1429	28.5714	37.1429		0	4.28571	18.5714	30	38.5714	44.2857
0	4.28571	15.7143	27.1429	37.1429	44.2857		0	14.2857	25.7143	38.5714	47.1429	52.8571
0	0	2.85714	8.57143	14.2857	20		0	0	11.4286	17.1429	25.7143	37.1429
0	0	2.85714	7.14286	12.8571	20		0	0	10	17.1429	24.2857	35.7143
0	0	2.85714	8.57143	14.2857	20		0	0	4.28571	10	18.5714	25.7143
0	0	7.14286	17.1429	27.1429	40		0	8.57143	17.1429	32.8571	45.7143	57.1429
BASELINE							45 min
TBF_B_0	TBF_B_50	TBF_B_100	TBF_B_150	TBF_B_200	TBF_B_250		TBF_A_0	TBF_A_50	TBF_A_100	TBF_A_150	TBF_A_200	TBF_A_250
0	1.42857	10	18.5714	24.2857	31.4286		0	1.42857	11.4286	21.4286	31.4286	42.8571
0	0	4.28571	12.8571	20	28.5714		0	0	7.14286	15.7143	21.4286	27.1429
0	5.71429	21.4286	35.7143	45.7143	55.7143		0	14.2857	27.1429	40	48.5714	61.4286
0	0	14.2857	25.7143	37.1429	41.4286		0	12.8571	12.8571	28.5714	35.7143	47.1429
0	0	8.57143	18.5714	27.1429	34.2857		0	0	12.8571	24.2857	35.7143	45.7143
0	2.85714	15.7143	27.1429	40	52.8571		0	14.2857	31.4286	48.5714	61.4286	75.7143
Figure6 (h)
Rin_Cntrl	Rin_TBF	TempSum_Cntrl	TempSum_TBF	Zmax_Cntrl	Zmax_TBF	APThres_Cntrl	APThres_TBF	APPeak_Cntrl	APPeak_TBF	APamp_Cntrl	APamp_TBF	APHW_Cntrl	APHW_TBF	peakdvdt_Cntrl	peakdvdt_TBF	Mindvdt_Cntrl	Mindvdt_TBF	APlatency_Cntrl	APlatency_TBF	APISI_Cntrl	APISI_TBF	Sag_Cntrl	Sag_TBF
3.47292	-14.7722	11.8928	-8.80449	-3.023	-1.65248	-25.2435	-64.0071	-10.3469	-25.5725	15.2417	45.885	-28.8837	-65.2128	-25.2292	-46.6403	-51.2496	-20.0007	-42.143	-20.2256	25.133	4.79605	25.4569	-5.12999
11.1851	-7.56288	-0.971249	-3.8995	15.4712	-5.94753	-1.72199	-32.7822	1.03174	-13.9483	-10.0964	8.85937	16.0278	-36.6355	17.6469	-28.6387	-9.47674	-24.2245	-16.4254	-32.9081	15.2816	8.02597	0.408107	12.1274
-2.40903	16.2919	-1.35966	1.1497	-5.74117	6.69183	-15.0838	-14.6155	-4.66768	-4.84005	-7.64919	8.09714	14.0129	-17.4156	2.39586	-3.14135	-40.3304	-17.4033	-30.3656	-11.5627	17.1378	3.48818	-29.1712	7.99869
-4.91885	-5.33037	-4.51765	-5.62679	2.83783	0.670935	-32.0441	-29.018	-11.8342	-11.2165	6.45883	9.21729	-23.4258	-31.4377	-18.6168	-23.5295	-35.5011	-20.2642	-28.1779	-15.1275	25.8549	8.70341	-50.6359	1.17776
-4.62976	-14.1329	3.51241	-12.7339	-1.53829	-9.35355	13.7833	-40.968	5.83611	-17.337		25.0064	35.6224	-43.3016	38.5961	-33.5938	-26.2358	-27.2293	-72.1917	-16.1748	16.3314	7.47202	42.8902	31.9232
-7.1194	4.05516	-5.82759	2.16275	-0.477781	5.2168	-41.0222	-33.4129	-13.7455	-10.7361	13.575	4.23411	-30.8563	-13.1852	-17.3269	-5.23272	-49.1363	-61.4863	-14.4255	-13.4799	11.9569	17.5655	89.3226	33.9872
5.21767				3.25449																		-20.0922

## Sheet: Figure_7
Figure7 (a)	Rin_Control		Rin_TBF			Figure7 (b)	Normalized Rin as function of time					Figure7 (c)	Percentage change in Rin
							Control		TBF
# of cells	Baseline	45 min	Baseline	45 min									Rin_Cntrl	Rin_TBF
							Average	SEM	Average	SEM
1	122.133	108.479	128.67	109.66									-21.9758	-33.671
2	108.21	87.02	143.891	142.337			101.042	0.570749	100.146	0.975439			-21.3814	-28.7885
3	113.71	97.679	140.67	93.305			100.231	0.636019	99.4857	0.819368			-19.5823	-20.6768
4	113.73	112.56	109.98	100.49			99.8086	0.781601	100.048	0.378296			-14.0981	-14.7742
5	222.36	195.07	138.55	128.38			99.1206	1.06942	101.155	0.850332			-12.4579	-9.63687
6	142.32	111.89	134.16	106.42			99.7973	0.88113	99.165	0.481718			-12.2729	-8.62884
7	106.58	99.187	112.49	120.57			98.8692	1.70126	95.7109	1.05619			-11.1799	-7.34031
8	120.34	126.5	104.92	94.809			98.9707	1.37793	97.034	1.52715			-6.93657	-4.72849
9	118.8	104	146.77	139.83			98.7072	1.20801	96.0258	1.05992			-1.02875	-1.07971
10	124.86	97.421	110.11	78.411			97.8821	1.5815	97.4261	1.20011			5.11883	7.18286
							97.836	1.3061	96.2126	0.883168
							95.5948	1.35595	95.4788	1.1949
							96.4143	1.36882	94.6778	1.1035
							94.9754	2.29337	93.7716	1.78462
							93.1999	2.23588	94.0893	1.74939
							94.3882	1.7711	93.5815	1.60261
							93.6071	1.36161	94.6994	1.59985
							93.9556	0.91829	94.3841	1.36363
							92.848	1.01055	94.1521	1.32868
							94.1601	1.39956	93.5939	1.09446
							92.9166	1.18246	92.4349	0.997002
							93.5589	1.55296	91.2695	1.30272
							92.5579	1.87959	90.8621	1.47771
							92.3355	1.83477	92.3515	1.35956
							92.7341	2.15531	92.6513	1.66748
							93.2912	1.81219	92.4984	1.57962
							91.9487	1.84936	93.0026	2.02008
							91.8468	1.43139	92.384	2.55885
							92.0143	1.77359	91.0484	2.44849
							93.3937	1.72185	90.7572	2.43908
							92.02	1.47332	91.1803	1.79569
							90.2711	1.74067	92.5573	1.31462
							90.0543	1.49212	92.7379	1.55301
							89.3219	1.51333	92.7219	1.62232
							89.6883	1.69019	92.47	1.74543
							89.2493	1.80734	91.5164	1.74493
							90.5258	1.76861	90.6936	1.38598
							89.0394	1.82402	90.4791	1.98214
							88.9985	1.93352	89.155	1.70676
							89.2181	1.57492	89.9273	2.06467
							88.9687	1.52402	89.6143	1.74455
							89.9213	2.10342	90.6362	2.15841
							88.3643	1.90614	88.1811	1.95016
							87.9443	1.87246	91.161	2.94491
							89.3452	1.83621	88.924	2.39176
							88.2484	1.65396	89.2539	2.40219
Figure7 (d)	Zmax_Control		Zmax_TBF			Figure7 (e)	Normalized Zmax as function of time					Figure7 (f)	Percentage change in Zmax
							Control		TBF
# of cells	Baseline	45 min	Baseline	45 min									Zmax_Cntrl	Zmax_TBF
							Average	SEM	Average	SEM
1	181.213	165.076	133.273	123.833									-17.548	-28.6598
2	128.771	145.138	209.155	206.893			98.9239	4.08187	101.337	2.4687			-15.5256	-16.3541
3	153.698	149.229	152.39	108.715			98.1054	2.21353	100.18	0.633285			-14.5046	-13.4962
4	111.868	107.087	120.617	104.339			96.7321	2.1593	99.4853	0.801039			-8.90508	-8.07815
5	187.79	210.71	144.316	141.699			102.933	2.69835	100.937	1.72671			-4.5241	-7.08364
6	145.67	120.108	143.376	119.928			103.305	2.88974	98.0598	0.867302			-4.27449	-5.99494
7	129.204	110.464	123.54	121.772			102.26	2.2585	95.3571	1.31458			-3.8378	-1.81365
8	134.798	128.7	108.249	99.5043			101.333	2.16137	98.9653	3.08575			-2.90791	-1.43096
9	116.702	112.224	155.241	145.934			102.105	2.1936	96.0636	1.33234			12.2051	-1.08149
10	125.182	105.747	97.8336	133.36			101.148	2.48783	95.7164	1.18343			12.7102	36.3129
							102.449	3.30811	96.1839	1.3313
							100.403	2.40667	95.1159	1.40565
							105.856	5.30536	93.6731	1.8081
							102.996	2.82141	95.1723	1.82983
							103.991	4.27626	98.8686	4.25385
							100.659	3.3548	93.9988	1.64588
							100.99	3.13831	98.0164	4.54729
							100.314	3.12047	97.2642	4.09521
							100.459	3.50947	101.029	5.0976
							101.45	3.80067	98.5118	4.38599
							100.488	3.86827	98.6546	4.73241
							100.359	4.5544	96.8163	4.86315
							100.386	4.75894	97.0917	4.91888
							101.066	4.56869	98.7162	4.84687
							100.358	5.06778	97.1421	5.37716
							99.953	5.1235	98.4292	5.68891
							99.8617	4.96004	98.3651	5.47504
							99.9989	5.42233	97.8261	5.31475
							100.182	4.29342	95.5019	5.93939
							99.2531	4.42862	94.9544	5.49242
							98.4097	3.61288	98.9478	5.61196
							97.4415	4.04519	101.926	6.18038
							97.9198	5.44315	97.8441	5.66702
							98.1957	4.92057	98.0819	5.63148
							96.2666	3.90356	97.9124	5.95176
							96.7611	3.65526	96.6594	5.59327
							96.5659	3.22559	95.7453	5.50303
							94.9302	2.95966	95.6555	5.5403
							94.9725	3.2456	95.2392	5.63913
							94.3171	3.23407	95.813	5.38813
							95.3041	3.57114	94.683	5.64645
							95.4383	3.48292	95.158	5.80787
							95.7589	3.43556	95.9254	5.13816
							95.9309	3.11667	96.381	4.97064
							94.7262	3.279	94.9664	5.23972
							94.5896	3.42883	93.7292	5.58241
Figure7 (g)									Figure7 (h)	Firing rate
Rin_Cntrl	Rin_TBF	TempSum_Cntrl	TempSum_TBF	Sag_Cntrl	Sag_TBF	Zmax_Cntrl	Zmax_TBF			Control
-11.1799	-14.7742	-0.0345283	-3.94328	20.4345	66.1161	-8.90508	-7.08364		Baseline	Curr amp (pA)	Average	SEM
-19.5823	-1.07971	-6.66968	-9.15659	-29.2709	121.946	12.7102	-1.08149
-14.0981	-33.671	-1.54906	-6.4965	-8.66766	8.82845	-2.90791	-28.6598			0	0	0
-1.02875	-8.62884	-3.10227	-2.8235	34.8215	1.78662	-4.27449	-13.4962			50	0	0
-12.2729	-7.34031	-4.87093	-4.31066	166.182	40.1764	12.2051	-1.81365			100	0	0
-21.3814	-20.6768	-6.93134	-0.918233	49.1277	-18.8472	-17.548	-16.3541			150	0.285714	0.285714
-6.93657	7.18286	-3.16054	-4.10676	-45.9017	-2.76075	-14.5046	-1.43096			200	0.285714	0.285714
5.11883	-9.63687	-1.11328	-0.549214	-16.1164	-0.840611	-4.5241	-8.07815			250	1.28571	0.540848
-12.4579	-4.72849	-1.42987	-2.80282	-31.0748	42.7198	-3.8378	-5.99494
-21.9758	-28.7885	-4.85211		-0.526607	-41.7681	-15.5256	36.3129		45 min
										0	0	0
										50	0	0
										100	0	0
										150	0	0
										200	0.285714	0.190476
										250	0.428571	0.218218
										TBF
									Baseline	Curr amp (pA)	Average	SEM
										0	0	0
										50	0	0
										100	0.142857	0.142857
										150	0.142857	0.142857
										200	1.28571	0.720607
										250	2.14286	0.775182
									45 min
										0	0	0
										50	0	0
										100	0	0
										150	0	0
										200	0.142857	0.142857
										250	0.571429	0.233285
Figure7 (i)
BASELINE							45 min
CON_B_0	CON_B_50	CON_B_100	CON_B_150	CON_B_200	CON_B_250		CON_A_0	CON_A_50	CON_A_100	CON_A_150	CON_A_200	CON_A_250
0	0	0	2.85714	2.85714	5.71429		0	0	0	0	1.42857	1.42857
0	0	0	0	0	0		0	0	0	0	0	0
0	0	0	0	0	1.42857		0	0	0	0	0	0
0	0	0	0	0	0		0	0	0	0	0	0
0	0	0	0	0	1.42857		0	0	0	0	1.42857	1.42857
0	0	0	0	0	1.42857		0	0	0	0	0	0
0	0	0	0	0	1.42857		0	0	0	0	0	0
0	0	0	0	0	0		0	0	0	0	0	0
0	0	0	0	0	1.42857		0	0	0	0	0	1.42857
0	0	0	0	0	0		0	0	0	0	0	0
BASELINE							45 min
TBF_B_0	TBF_B_50	TBF_B_100	TBF_B_150	TBF_B_200	TBF_B_250		TBF_A_0	TBF_A_50	TBF_A_100	TBF_A_150	TBF_A_200	TBF_A_250
0	0	0	0	2.85714	5.71429		0	0	0	0	0	1.42857
0	0	1.42857	1.42857	7.14286	7.14286		0	0	0	0	0	0
0	0	0	0	1.42857	2.85714		0	0	0	0	0	0
0	0	0	0	0	0		0	0	0	0	0	0
0	0	0	0	0	1.42857		0	0	0	0	0	1.42857
0	0	0	0	1.42857	1.42857		0	0	0	0	0	1.42857
0	0	0	0	0	0		0	0	0	0	0	0
0	0	0	0	0	0		0	0	0	0	0	0
0	0	0	0	0	1.42857		0	0	0	0	1.42857	1.42857
0	0	0	0	0	1.42857		0	0	0	0	0	0

## Sheet: Figure_8
Figure8 (a)	Rin_Control		Rin_TBF				Percentage change in Rin
# of cells	Baseline	45 min	Baseline	45 min			Rin_Cntrl	Rin_TBF
1	188.74	195.83	140.84	81.153			-40.3202	-42.3793
2	290.588	262.342	291.74	190.13			-35.1214	-36.3472
3	115.55	68.96	143.15	117.43			-26.1795	-34.829
4	121.19	110.55	214.47	200.05			-9.72003	-17.9672
5	136.29	100.61	132.353	126.285			-8.83878	-13.6969
6	170.86	170.07	282.81	290.19			-8.7796	-13.2174
7	195.03	178.84	199.08	126.72			-8.30129	-6.72355
8	234.547	225.024	256.38	266.57			-4.06026	-4.58471
9	146.836	172.909	105.889	101.636			-0.613384	-4.0164
10	213.193	220.759	162.383	140.921			-0.462367	1.5951
11	123.06	125.95	150.925	153.332			2.34845	2.60953
12	205.06	133.04	190.7	164.58			3.54861	3.97457
13	163.03	162.03	148.8	208.15			3.75649	39.8858
14	215.98	196.89					17.757
Figure8 (b)	Zmax_Control		Zmax_TBF				Percentage change in Zmax					Figure8 (c)	Firing rate
# of cells	Baseline	45 min	Baseline	45 min			Zmax_Cntrl	Zmax_TBF					Control
1	215.911	214.858	177.523	101.039			-35.9097	-43.0841				Baseline	Curr amp (pA)	Average	SEM
2	150.622	161.873	316.12	237.282			-34.7063	-29.58
3	125.194	81.7438	159.839	138.867			-21.5058	-24.9392					0	0	0
4	123.297	115.728	251.002	295.512			-20.5517	-24.0436					50	0	0
5	153.952	98.6685	202.961	180.392			-16.0933	-15.0677					100	7.91209	2.97651
6	192.892	192.529	333.444	327.22			-6.13977	-13.1206					150	18.3516	4.24537
7	223.505	187.536	218.031	165.609			-6.13867	-11.12					200	30.4396	3.9002
8	282.208	221.517	307.84	216.781			-4.80602	-1.86676					250	38.4615	3.82937
9	231.313	252.641	144.275	175.977			-0.487886	6.42371
10	392.792	413.749	268.602	334.295			-0.188395	17.7329				45 min
11	139.624	131.052	240.185	255.614			5.33535	19.5812					0	0	0
12	236.791	188.127	236.776	201.099			7.47005	21.9737					50	3.18681	3.21724
13	183.173	196.93	196.478	234.951			7.51037	24.4574					100	11.4286	6.08891
14	224.281	213.502					9.22041						150	21.7582	8.10708
													200	31.8681	8.49724
													250	40.6593	8.5699
													TBF
												Baseline	Curr amp (pA)	Average	SEM
													0	0	0
													50	0.43956	0.338704
													100	7.14286	2.61321
													150	19.6703	3.61748
													200	30.6593	3.58647
													250	38.3516	3.63081
												45 min
													0	0	0
													50	2.30769	1.48724
													100	13.6264	3.68009
													150	26.8132	4.79609
													200	37.3626	5.45388
													250	45.4945	5.58659
Figure8 (d)
BASELINE							45 min
CON_B_0	CON_B_50	CON_B_100	CON_B_150	CON_B_200	CON_B_250		CON_A_0	CON_A_50	CON_A_100	CON_A_150	CON_A_200	CON_A_250
0	0	0	0	18.5714	27.1429		0	0	8.57143	21.4286	34.2857	42.8571
0	0	0	2.85714	17.1429	24.2857		0	0	0	0	2.85714	8.57143
0	0	0	1.42857	12.8571	18.5714		0	0	0	2.85714	11.4286	15.7143
0	0	0	7.14286	24.2857	38.5714		0	0	0	0	15.7143	35.7143
0	0	0	12.8571	27.1429	40		0	0	1.42857	10	22.8571	32.8571
0	0	10	24.2857	35.7143	42.8571		0	0	21.4286	45.7143	60	68.5714
0	0	27.1429	40	50	55.7143		0	11.4286	30	42.8571	51.4286	61.4286
0	0	12.8571	32.8571	47.1429	55.7143		0	24.2857	42.8571	54.2857	61.4286	65.7143
0	0	18.5714	35.7143	44.2857	50		0	5.71429	18.5714	32.8571	41.4286	42.8571
0	0	0	1.42857	8.57143	14.2857		0	0	1.42857	5.71429	8.57143	15.7143
0	0	5.71429	17.1429	28.5714	37.1429		0	0	0	24.2857	37.1429	54.2857
0	0	0	22.8571	32.8571	42.8571		0	0	10	17.1429	31.4286	40
0	0	28.5714	40	48.5714	52.8571		0	0	14.2857	25.7143	35.7143	44.2857
BASELINE							45 min
TBF_B_0	TBF_B_50	TBF_B_100	TBF_B_150	TBF_B_200	TBF_B_250		TBF_A_0	TBF_A_50	TBF_A_100	TBF_A_150	TBF_A_200	TBF_A_250
0	0	0	18.5714	31.4286	38.5714		0	0	0	0	1.42857	8.57143
0	4.28571	25.7143	35.7143	44.2857	48.5714		0	0	14.2857	25.7143	35.7143	41.4286
0	0	0	5.71429	18.5714	25.7143		0	0	0	15.7143	28.5714	38.5714
0	0	10	22.8571	32.8571	37.1429		0	0	8.57143	20	30	37.1429
0	0	0	2.85714	14.2857	28.5714		0	0	25.7143	51.4286	70	82.8571
0	1.42857	22.8571	37.1429	45.7143	54.2857		0	1.42857	24.2857	34.2857	45.7143	48.5714
0	0	0	5.71429	17.1429	24.2857		0	0	0	11.4286	22.8571	35.7143
0	0	8.57143	28.5714	40	47.1429		0	0	18.5714	31.4286	42.8571	51.4286
0	0	0	1.42857	7.14286	11.4286		0	0	5.71429	17.1429	24.2857	32.8571
0	0	18.5714	35.7143	44.2857	51.4286		0	15.7143	38.5714	58.5714	68.5714	75.7143
0	0	4.28571	20	35.7143	50		0	12.8571	32.8571	48.5714	60	68.5714
0	0	2.85714	28.5714	41.4286	48.5714		0	0	1.42857	14.2857	27.1429	32.8571
0	0	0	12.8571	25.7143	32.8571		0	0	7.14286	20	28.5714	37.1429
Figure8 (e)
Rin_Cntrl	Rin_TBF	TempSum_Cntrl	TempSum_TBF	Sag_Cntrl	Sag_TBF	Zmax_Cntrl	Zmax_TBF	APThres_Cntrl	APThres_TBF	APPeak_Cntrl	APPeak_TBF	APamp_Cntrl	APamp_TBF	APHW_Cntrl	APHW_TBF	peakdvdt_Cntrl	peakdvdt_TBF	Mindvdt_Cntrl	Mindvdt_TBF	APlatency_Cntrl	APlatency_TBF	APISI_CntrlBloc	APISI_TBF
3.75649	-42.3793	13.8341	-12.5563	-10.9964	97.754	-0.487886	-43.0841	8.54266	-6.19245	2.76974	-8.16792	-0.858918	-3.23192	-14.4788	11.9497	1.24281	-28.4067	10.9646	-28.7805	-32.9633	89.3276	-35.1078	552.038
-9.72003	-34.829	-7.90442	-16.6188	53.1037	93.1064	7.47005	-24.9392	-7.78222	12.0324	5.44937	-18.1516	2.59242	-5.71627	-7.07441	-4.04059	-1.63928	-15.9522	11.111	-14.4146	117.567	15.1178	220.484	0.863574
-40.3202	-17.9672	15.7899	-4.01283	15.8867	21.922	-34.7063	-13.1206	4.67135	22.9509	1.70888	-2.66907	0.0374165	-0.420037	-12.4363	-14.8624	3.2934	3.56783	6.47748	7.82607	-22.3732	-38.6415	26.8882	-59.4768
-8.7796	-6.72355	-10.6234	-3.84967	34.9734	35.2311	-6.13867	17.7329	1.1308	3.35277	9.284	-12.0067	4.60293	-5.57905	-8.1899	24.548	7.72108	-27.9489	8.46525	-30.4122	36.4224	-10.375	-37.731	-59.8812
-26.1795	-4.58471	-0.914332	15.3127	100.837	-39.1345	-35.9097	-11.12	1.36979	41.4729	-2.03384	-3.01156	-1.81165	-2.26756	-5.11794	-13.8318	-16.7136	-6.69798	-3.92197	7.63376	-4.79113	-74.1498	-12.2958	-78.187
-0.462367	2.60953	-7.28557	-1.86628	77.4361	27.8652	-0.188395	-1.86676	11.0675	5.40725	-27.5565	-15.4059	-14.5225	-7.34086	27.8615	15.7119	-30.5276	-41.8666	-45.9091	-17.2411	-26.8286	-26.8673	-58.6379	164.344
-8.30129	-36.3472	2.27341	-4.96021	35.8786	98.231	-16.0933	-24.0436	21.9194	14.0425	-11.833	-3.41447	-3.51564	-0.806522	-12.5914	-22.5743	-1.08363	5.90372	5.45452	21.3113	-41.2378	-38.6671	-27.6177	-17.9093
-4.06026	3.97457	58.1351	6.96102	-30.4142	75.9182	-21.5058	-29.58	27.006	33.8174	-7.80743	-3.4878	-1.32463	0.976952	-22.3606	-5.72784	25.191	-2.03336	34.8384	0.843415	-55.8709	-25.5733	-30.7539	-44.9954
17.757	-4.0164	49.9797	13.8963	-48.4617	30.8556	9.22041	21.9737	51.5653	21.5788	-12.5574	-8.289	-4.34895	-3.69098	-21.6536	-10.5945	9.62607	-0.486746	9.01613	4.68748	-70.1289	-43.284	-60.094	-35.654
3.54861	-13.2174	13.9443	44.2733	8.53703	-16.8534	5.33535	24.4574	33.6885	34.5325	-12.3704	-8.33777	-3.35155	-2.69956	-23.2714	-16.5846	21.902	3.95862	27.5455	6.83491	-45.6079	-57.0167	-8.259	-56.8911
2.34845	1.5951	-19.6954	36.2549	-36.1639	-58.3096	-6.13977	6.42371	5.99222	27.6445	36.2518	-24.0353	12.0054	-6.9983	-22.5463	3.29617	23.4014	1.11386	59.6156	-20.3122	2.28079	-46.39	-59.9136	-72.8333
-35.1214	-13.6969	21.4205	-4.91587	47.0745	47.1058	-20.5517	-15.0677	26.0499	20.4387	23.7092	18.8761	9.24146	7.89247	-25.9309	-33.2704	66.3081	51.3199	59.8485	82.2581	-30.0495	1.52213	3.97264	400.252
-0.613384	39.8858	0.144702	13.8585	-23.5174	39.1271	7.51037	19.5812	4.669	28.1121	-1.55298	-22.1981	-0.444597	-8.39758	-9.29051	1.18143	-7.05469	-19.8198	2.56408	-14.634	5.02966	-31.6316	-30.8381	27.314
-8.83878				9.88941		-4.80602

## Sheet: Figure_9
Figure9 (a)	Rin_TBF_Syn Bloc		Rin_TBF_AP5				Figure9 (b)	Normalized Rin as function of time					Figure9 (c)	Percentage change in Rin
								Syn Bloc		AP5
# of cells	Baseline	45 min	Baseline	45 min										Rin_SynBloc	Rin_AP5
								Average	SEM	Average	SEM
1	185.49	132.48	121.62	120.23										-38.5054	-38.9536
2	114.28	70.276	171.7	134.24				100.552	0.337261	99.5919	0.402469			-28.5784	-26.0969
3	169.44	148.9	340.92	342.47				100.352	0.184914	98.9556	0.408192			-18.2071	-21.8171
4	120.62	102.57	162.31	151.95				99.836	0.223985	100.088	0.342204			-16.7538	-17.2011
5	155.1	144.24	109.97	91.054				99.7972	0.38623	100.695	0.350689			-15.8899	-15.8857
6	301.57	258.74	135.82	154.15				99.4632	0.244744	100.669	0.541348			-14.9644	-15.6553
7	168.52	158.62	156.43	131.58				99.2073	0.475857	100.442	0.990683			-14.2023	-8.88147
8	116.381	108.504	140.38	85.697				98.465	0.482794	99.2381	1.16622			-12.1223	-6.38285
9	195.12	162.43	176.66	160.97				97.1065	0.701729	98.3132	1.40965			-7.00193	-3.98279
10	161.64	132.21	153.43	129.41				94.7928	1.26765	98.3954	1.4945			-6.76878	-1.1429
11	166.08	139.69	114.19	84.39				96.2512	0.852606	97.7	1.07218
12			127.8	122.71				96.2866	0.947408	98.0473	1.30067
								95.2451	0.979498	97.652	1.67134
								94.6091	1.23628	96.1129	1.89599
								93.9844	1.32334	95.5885	1.89024
								94.2374	1.4073	94.2959	1.93686
								94.9044	1.99302	94.6747	1.60729
								93.5311	1.78817	95.0513	1.96553
								91.7809	1.739	94.8824	2.13958
								91.2855	2.04032	95.047	2.13545
								90.2085	2.27075	92.8332	2.00105
								90.8696	2.20055	92.5386	1.62648
Figure9 (d)	Zmax_TBF_SynBloc		Zmax_TBF_AP5					91.2896	2.26292	92.5235	1.73852
								89.6934	2.14955	93.205	2.53786
# of cells	Baseline	45 min	Baseline	45 min				89.1482	2.4617	93.5553	2.23084
								87.8188	2.50156	91.9371	2.31099
1	198.699	151.379	125.367	126.538				88.181	2.86588	91.29	2.38429
2	119.431	72.7897	182.247	152.167				88.9045	3.16241	91.1175	2.13939
3	182.224	167.865	355.545	387.007				88.7309	3.02673	92.2622	2.3411
4	124.97	108.902	174.315	175.329				87.8629	2.78921	92.4965	2.87887
5	167.678	153.357	110.12	98.9913				87.88	2.68151	92.1237	2.80949
6	302.142	272.841	149.488	151.612				87.6501	2.85342	90.7377	2.72279
7	176.068	163.1	169.408	136.154				87.7443	2.95261	90.4421	2.61926
8	161.938	146.341	145.544	101.411				87.5797	2.92988	90.2483	2.70829
9	214.561	184.795	184.401	174.089				88.0512	3.0435	90.7073	3.09036
10	168.74	145.246	182.68	141.425				87.2607	2.80538	90.504	3.22327
11	172.852	156.64	126.53	88.7665				86.8713	2.61937	90.6464	3.36833
12			135.807	109.318				87.3149	2.82341	91.8124	3.4551
								88.057	3.0032	89.8373	3.22706
								87.3608	2.70765	89.537	3.21693
								86.9136	3.06295	90.0998	3.3765
								86.1316	2.98201	91.392	3.66679
								85.3446	2.90092	89.9015	3.39808
								85.6456	2.82167	89.012	3.49364
								86.0987	2.82201	89.5715	3.36379
								85.9217	3.17735	87.7933	3.35616
Figure9 (e)	Normalized Zmax as function of time							Figure9 (f)	Firing rate
	SynBloc		AP5
									SynBloc_TBF
	Average	SEM	Average	SEM
								Baseline	Curr amp (pA)	Average	SEM
	100.926	0.491392	99.7671	0.585281
	100.627	0.340135	99.4194	0.50658					0	0	0
	99.7335	0.226293	99.8351	0.424907					50	0	0
	99.4786	0.290638	100.327	0.4489					100	0.571429	0.315869
	99.2355	0.437893	100.651	0.647783					150	5.42857	1.16253
	98.0057	0.342202	99.7501	0.797669					200	11.1429	1.42539
	97.7481	0.567499	98.5887	1.10951					250	16.7143	1.73074
	97.2362	0.71727	98.0344	1.37072
	96.4585	0.731439	96.4846	1.38396				45 min
	96.233	0.964169	96.6295	1.52604					0	0	0
	96.2074	1.1754	97.6129	2.22546					50	0	0
	95.6862	1.05346	96.4567	1.44772					100	0.714286	0.439026
	94.6114	1.1871	96.0545	2.17093					150	6.71429	1.56565
	95.0381	1.38895	93.9321	2.44942					200	14.2857	2.62553
	94.4384	1.39704	93.0405	2.53026					250	22.4286	3.45394
	94.0948	1.59288	93.5581	2.30433
	93.3866	1.59026	94.1121	1.71114
	92.5569	1.92586	94.2382	2.07238
	91.1422	2.12773	92.745	1.75662					AP5_TBF
	91.1639	2.54036	91.6189	1.68499
	90.9003	2.3874	91.7152	1.94634				Baseline	Curr amp (pA)	Average	SEM
	91.6955	2.31996	90.4841	2.02004
	90.5135	2.34877	91.2008	2.00438					0	0	0
	89.5621	2.58016	91.431	2.41975					50	0	0
	88.0508	2.63887	90.8789	2.4395					100	0.47619	0.47619
	88.0958	2.97683	90.8707	2.67573					150	3.92857	1.23248
	88.4248	3.05096	89.655	2.02154					200	9.04762	1.75258
	89.3132	3.09754	90.941	2.91725					250	13.9286	2.06665
	87.4452	2.77253	91.9721	2.73858
	88.3868	2.79377	89.8523	2.82596				45 min
	87.8313	2.85663	90.0647	3.11578					0	0	0
	88.1991	3.01503	89.427	2.62768					50	0.357143	0.357143
	88.8557	3.23217	88.835	2.86396					100	1.78571	1.41907
	88.581	2.99656	88.8391	3.44392					150	8.33333	2.3842
	87.4696	2.77103	89.6445	3.88434					200	16.1905	3.52276
	87.0863	2.55838	89.4903	3.65867					250	25.9524	4.20131
	87.4656	2.45112	89.3865	3.81486
	87.5452	2.68244	89.4891	3.57722
	86.8306	2.56583	89.5125	3.57896
	87.5368	2.6801	89.768	3.5567
	86.1015	3.02527	90.4199	4.12433
	85.2729	2.86737	88.7723	3.90197
	86.1057	3.02437	87.6732	3.94898
	85.5178	2.77785	86.9761	3.51119
	86.0857	2.92183	86.7364	3.77071
Figure9 (h)
Rin_SynBloc	Rin_AP5	TempSum_SynBloc	TempSum_AP5	Sag_SynBloc	Sag_AP5	Zmax_SynBloc	Zmax_AP5	APThres_SynBloc	APThres_AP5	APPeak_SynBloc	APPeak_AP5	APamp_SynBloc	APamp_AP5	APHW_SynBloc	APHW_AP5	peakdvdt_SynBloc	peakdvdt_AP5	Mindvdt_SynBloc	Mindvdt_AP5	APlatency_SynBloc	APlatency_AP5	APISI_SynBloc	APISI_AP5
-28.5784	0.238448	-12.3492	1.73347	62.8406	-14.8667	-23.815	0.933897	6.17079	24.3354	-11.9761	-33.9934	-3.30546	-14.3501	-10.3776	-3.8505	-15.7143	-28.8462	5.35713	7.7253	-9.10108	-68.3965	-55.4019	-98.6854
-38.5054	-16.8841	-9.18241	8.8971	86.7836	6.10115	-39.0529	-16.5049	12.077	22.1987	-32.6874	-28.4157	-12.2991	-10.8465	-3.7089	-2.90778	-18.5277	-18.978	10.5268	8.10805	-48.5303	-67.1679	-5.03449	-4.42521
-12.1223	2.15886	3.57123	-0.464805	-7.02597	-22.5184	-7.88008	8.84901	-3.77221	33.9243	-4.05621	-67.4304	-1.28944	-26.6924	1.35199	18.3602	-17.6626	-50.2831	-5.65192	-30.159	28.4491	-67.4854	83.0774	-32.5526
-14.9644	-6.09328	-7.08844	4.54077	90.9587	-29.4765	-12.8576	0.581589	6.93088	6.44988	-33.4672	-41.1367	-13.3503	-17.421	11.0193	7.08727	-39.1838	-39.4578	-12.7748	-13.4455	-20.1472	-33.6331	-78.6635	-33.0667
-7.00193	-18.3541	-9.41584	-4.7834	11.2994	10.8786	-8.54099	-10.1061	3.55294	-1.03678	-30.3709	-21.3694	-11.9209	-7.45299	5.86178	7.08301	-31.0915	-7.94113	-11.1604	-8.12153	-8.1668	6.34538	0.882065	-85.6928
-14.2023	15.8224	-9.29546	7.40682	13.5987	-3.36842	-9.6977	1.42112	6.89221	15.0293	-28.8057	-51.1892	-11.0166	-20.4682	7.90373	1.5464	-22.1657	-40.0986	-9.91033	-8.94347	-34.1109	-68.0136	-13.2991	-89.7197
-5.87467	-13.9679	-1.40683	-5.4806	-15.3016	36.5463	-7.36566	-19.6295	0.677931	16.6268	-0.458564	-9.63103	-1.48239	-5.47206	-1.89475	-15.2211	-7.09357	-4.43298	5.68178	11.4285	-22.5719	-48.8275	-35.983	-77.7205
-6.76878	-39.4216	-7.79926	-15.5366	12.0104	28.6493	-9.63136	-30.3226	11.9886	-0.137023	-22.2554	2.27882	-8.7272	0.840728	-4.38695	-9.86352	-17.3076	-4.1493	4.22532	11.5384	-32.2678	33.4327	-57.6107	242.341
-16.7538	-7.78897	-6.10982	-6.56245	-23.0055	2.03486	-13.8727	-5.59258	11.7444	19.4073	-16.2179	-31.8128	-6.36582	-12.6606	-12.879	-4.63825	-8.22598	-24.5672	5.99998	-0.440287	-30.3748	-47.017	-61.458	-78.2119
-18.2071	-17.8713	-8.71705	-13.7556	26.473	31.1882	-13.9228	-22.583		5.41554		-16.8105		-7.59064		-10.7312		-25.6286		1.70916		-31.5471		-50.5349
-15.8899	-24.8507		-5.84361	138.37	137.162	-9.37903	-29.8455		-5.3477		-26.9894		-11.3916		25.2672		-36.3219		-17.5215		42.9021		-19.5514
	-3.20031		-3.04491		-16.3815		-19.5049		15.1614		-36.9232		-17.279		1.19048		-28.2473		5.63376		-66.5993		-87.3195
Figure9 (h)
BASELINE							45 min
SynBloc_B_0	SynBloc_B_50	SynBloc_B_100	SynBloc_B_150	SynBloc_B_200	SynBloc_B_250		SynBloc_A_0	SynBloc_A_50	SynBloc_A_100	SynBloc_A_150	SynBloc_A_200	SynBloc_A_250
0	0	1.42857	5.71429	11.4286	15.7143		0	0	0	4.28571	14.2857	24.2857
0	0	0	0	5.71429	11.4286		0	0	0	0	0	0
0	0	0	5.71429	11.4286	17.1429		0	0	1.42857	14.2857	24.2857	34.2857
0	0	0	0	4.28571	8.57143		0	0	0	0	1.42857	8.57143
0	0	0	4.28571	8.57143	14.2857		0	0	0	4.28571	11.4286	20
0	0	2.85714	11.4286	17.1429	21.4286		0	0	4.28571	10	15.7143	22.8571
0	0	0	7.14286	15.7143	21.4286		0	0	0	11.4286	20	28.5714
0	0	1.42857	10	17.1429	27.1429		0	0	1.42857	11.4286	24.2857	35.7143
0	0	0	5.71429	11.4286	17.1429		0	0	0	7.14286	17.1429	25.7143
0	0	0	4.28571	8.57143	12.8571		0	0	0	4.28571	14.2857	24.2857
BASELINE							45 min
AP5_B_0	AP5_B_50	AP5_B_100	AP5_B_150	AP5_B_200	AP5_B_250		AP5_A_0	AP5_A_50	AP5_A_100	AP5_A_150	AP5_A_200	AP5_A_250
0	0	0	0	0	2.85714		0	0	0	4.28571	11.4286	18.5714
0	0	0	8.57143	15.7143	21.4286		0	0	1.42857	14.2857	30	42.8571
0	0	5.71429	14.2857	21.4286	28.5714		0	4.28571	17.1429	28.5714	38.5714	51.4286
0	0	0	7.14286	14.2857	20		0	0	0	10	18.5714	25.7143
0	0	0	0	4.28571	7.14286		0	0	0	0	0	4.28571
0	0	0	2.85714	10	14.2857		0	0	2.85714	14.2857	25.7143	37.1429
0	0	0	1.42857	7.14286	11.4286		0	0	0	7.14286	17.1429	27.1429
0	0	0	4.28571	10	15.7143		0	0	0	0	2.85714	14.2857
0	0	0	4.28571	10	15.7143		0	0	0	11.4286	25.7143	40
0	0	0	2.85714	8.57143	12.8571		0	0	0	2.85714	11.4286	18.5714
0	0	0	0	1.42857	5.71429		0	0	0	0	0	7.14286
0	0	0	1.42857	5.71429	11.4286		0	0	0	7.14286	12.8571	24.2857

## Sheet: Figure_10
Figure10 (a)	Rin_Control		Rin_TBF					Figure10 (b)	Normalized Rin as function of time					Figure10 (c)	Percentage change in Rin
									Control		TBF
# of cells	Baseline	45 min	Baseline	45 min											Rin_Control	Rin_TBF
									Average	SEM	Average	SEM
1	311.33	306.14	292.92	251.32											-16.8031	-17.6024
2	186.82	181.41	225.82	203.63					102.871	2.5794	100.801	0.662789			-7.04406	-14.3434
3	331.92	322.76	158.43	173.26					101.128	2.21032	100.664	0.722671			-2.89584	-14.2018
4	167.69	182.99	243.83	200.91					101.271	1.89447	99.2678	0.52376			-2.7597	-13.6196
5	258.94	215.43	106.42	110.91					96.6231	3.11887	98.7887	0.628807			-1.66704	-9.82641
6	156.16	145.16	460.22	397.54					98.107	2.05629	100.479	0.488728			9.12398	-6.41266
7			247.68	243.32					96.413	3.5613	99.6115	1.34831				-2.3162
8			173.56	169.54					101.643	2.49405	98.6374	1.3166				-2.17085
9			226	271.24					100.859	3.01411	98.119	1.82086				-1.76034
10			144.09	134.85					101.132	1.98519	97.9811	1.79053				4.21913
11			150.94	129.29					99.5866	3.28477	100.063	1.75709				9.3606
12			184.26	180.26					98.4471	2.37839	101.058	2.31487				16.4252
13			269.16	313.37					97.7647	2.28532	100.921	2.07362				20.0177
									100.274	1.50444	102.156	2.18026
									97.9935	3.35788	99.9434	2.27491
									99.3554	3.19583	100.905	2.35355
									97.4026	3.80669	98.5959	2.47116
									96.8334	3.75555	100.518	2.4645
									95.4951	3.89417	100.44	2.54649
Figure10 (d)	Zmax_Control		Zmax_TBF						97.4759	4.01	100.112	2.05106
									98.4533	2.50977	100.022	2.21346
# of cells	Baseline	45 min	Baseline	45 min					97.9173	2.82922	99.0078	2.34134
									99.8897	3.95779	99.9996	2.23009
1	305.85	336.09	326.117	311.051					99.4738	3.60258	99.8368	2.72799
2	193.594	191.496	235.22	217.784					99.1923	3.11297	100.743	2.98949
3	354.431	338.896	156.421	172.967					99.6724	2.26056	100.366	2.70543
4	194.727	197.664	243.337	218.625					99.1723	3.17544	98.8457	3.0409
5	248.793	224.564	116.383	120.099					101.312	4.10779	97.8686	2.34715
6	168.112	160.289	439.538	411.95					99.913	2.84344	99.7077	2.7912
7			270.376	274.93					97.6684	2.9476	100.635	2.59508
8			177.072	180.018					98.104	1.93251	99.5096	2.60426
9			248.252	298.61					98.5092	2.34078	98.0724	2.70497
10			152.777	145.326					101.227	4.14961	96.4637	2.67024
11			159.693	130.776					99.542	4.78542	100.894	2.58653
12			180.607	194.405					99.7081	4.04649	100.509	2.22659
13			292.577	300.424					99.821	4.59824	98.5268	2.22214
									97.7484	2.53442	98.1291	2.65696
									96.5675	3.59115	99.1018	2.35677
									97.6397	5.02121	98.4941	2.35046
									98.267	3.84563	97.8668	2.88647
									100.374	3.91027	99.3864	2.82335
									101.809	5.13673	100.072	2.79067
									96.5625	4.1325	100.391	2.46178
									98.2608	3.93433	98.8368	2.73333
									96.4038	2.68403	98.7334	2.50615
									97.4426	4.997	100.105	3.04076
Figure10 (e)	Normalized Zmax as function of time								Figure10 (f)	Firing rate
	Control		TBF
	Average	SEM	Average	SEM
										Control
	100.421	1.27305	101.504	1.63172
	100.44	1.61886	100.129	0.718191					Baseline	Curr amp (pA)	Average	SEM
	101.74	1.33076	99.0957	0.934628
	98.2924	1.17383	99.1217	0.863607						0	0	0
	99.1065	3.17702	100.15	1.17017						50	0	0
	99.6781	1.13136	99.2059	1.76808						100	2.61905	1.44828
	99.6089	1.20438	98.7523	1.26018						150	8.33333	2.16392
	98.7225	1.74567	97.4471	1.52026						200	13.5714	2.77868
	100.427	2.10432	97.6349	1.59672						250	19.0476	3.27154
	98.0869	1.82098	99.2182	1.424
	98.405	1.50462	99.618	1.50531					45 min
	98.8045	1.45222	100.067	1.86524						0	0	0
	99.1996	1.64453	99.9653	2.03486						50	0	0
	98.6145	0.956217	100.894	1.67217						100	2.38095	1.50585
	98.7158	0.778853	98.9601	2.09207						150	8.33333	2.13225
	100.266	1.60192	98.8598	2.3496						200	14.0476	1.66667
	98.6786	2.21888	99.5618	1.99807						250	16.4286	1.41662
	96.7413	2.15315	99.4835	2.43749
	97.1303	1.61773	99.8646	1.90678
	99.9191	0.915812	98.7765	2.13874						TBF
	100.069	1.42687	99.1271	2.22081
	101.263	2.21702	98.8178	2.42468					Baseline	Curr amp (pA)	Average	SEM
	99.5741	1.1807	98.485	2.66027
	100.04	1.70167	98.6567	2.47386						0	0	0
	100.726	1.77471	98.0105	3.07908						50	0.21978	0.21978
	101.479	2.08824	99.3479	2.91435						100	3.07692	0.941043
	101.508	1.49197	97.5092	2.98506						150	8.57143	1.32401
	98.4918	2.17124	99.5239	2.66428						200	14.6154	1.6587
	99.2447	2.32353	98.2336	2.36769						250	19.5604	1.847
	97.8867	1.50314	98.9296	2.60273
	98.7252	2.32979	96.1373	2.704					45 min
	99.9239	1.85319	96.6209	3.08519						0	0	0
	99.0323	2.54433	99.0349	2.75451						50	0.32967	0.32967
	99.2558	3.16121	99.3277	2.87615						100	4.17582	1.58041
	98.7923	3.33516	99.169	2.50314						150	10.4396	2.27254
	100.339	2.89377	97.9303	2.18554						200	17.3626	2.70108
	98.7605	2.88383	100.532	2.64851						250	23.0769	2.71557
	97.7041	2.71706	101.672	3.16823
	98.8184	4.16606	98.2493	2.28887
	99.3658	3.27861	98.3379	2.54898
	99.9075	2.29521	98.9631	2.55021
	98.0664	3.12989	98.1408	2.42602
	97.2949	2.91698	99.6318	2.87956
	98.3521	3.12158	100.271	3.36403
	99.3262	3.44268	101.56	3.19905
Figure10 (g)
BASELINE							45 min
CON_B_0	CON_B_50	CON_B_100	CON_B_150	CON_B_200	CON_B_250		CON_A_0	CON_A_50	CON_A_100	CON_A_150	CON_A_200	CON_A_250
0	0	7.14286	15.7143	22.8571	30		0	0	7.14286	12.8571	17.1429	17.1429
0	0	0	8.57143	12.8571	17.1429		0	0	0	8.57143	11.4286	15.7143
0	0	7.14286	12.8571	17.1429	24.2857		0	0	7.14286	15.7143	20	20
0	0	0	7.14286	15.7143	21.4286		0	0	0	5.71429	14.2857	18.5714
0	0	1.42857	4.28571	10	14.2857		0	0	0	5.71429	12.8571	17.1429
0	0	0	1.42857	2.85714	7.14286		0	0	0	1.42857	8.57143	10
BASELINE							45 min
TBF_B_0	TBF_B_50	TBF_B_100	TBF_B_150	TBF_B_200	TBF_B_250		TBF_A_0	TBF_A_50	TBF_A_100	TBF_A_150	TBF_A_200	TBF_A_250
0	0	5.71429	12.8571	18.5714	24.2857		0	0	2.85714	10	15.7143	20
0	0	7.14286	12.8571	20	22.8571		0	0	2.85714	8.57143	14.2857	18.5714
0	0	0	5.71429	11.4286	17.1429		0	0	0	5.71429	11.4286	18.5714
0	0	4.28571	11.4286	18.5714	25.7143		0	0	1.42857	8.57143	15.7143	24.2857
0	0	0	0	4.28571	7.14286		0	0	0	0	7.14286	11.4286
0	2.85714	10	15.7143	22.8571	27.1429		0	0	10	15.7143	22.8571	22.8571
0	0	5.71429	12.8571	18.5714	22.8571		0	0	8.57143	18.5714	27.1429	31.4286
0	0	0	8.57143	18.5714	27.1429		0	0	0	10	20	31.4286
0	0	2.85714	10	17.1429	21.4286		0	0	11.4286	21.4286	28.5714	34.2857
0	0	0	2.85714	7.14286	12.8571		0	0	0	1.42857	7.14286	14.2857
0	0	0	2.85714	5.71429	8.57143		0	0	0	1.42857	5.71429	11.4286
0	0	0	5.71429	11.4286	17.1429		0	0	0	7.14286	11.4286	17.1429
0	0	4.28571	10	15.7143	20		0	4.28571	17.1429	27.1429	38.5714	44.2857
Figure10 (h)
Rin_Cntrl	Rin_TBF	TempSum_Cntrl	TempSum_TBF	Sag_Cntrl	Sag_TBF	Zmax_Cntrl	Zmax_TBF	APThres_Cntrl	APThres_TBF	APPeak_Cntrl	APPeak_TBF	APamp_Cntrl	APamp_TBF	APHW_Cntrl	APHW_TBF	peakdvdt_Cntrl	peakdvdt_TBF	Mindvdt_Cntrl	Mindvdt_TBF	APlatency_Cntrl	APlatency_TBF	APISI_CntrlBloc	APISI_TBF
-1.66704	-14.2018	-0.292925	-9.07688	9.69779	23.7482	9.88706	-4.61982	3.90629	-22.8286	-27.4325	-39.2424	-12.5432	-11.6387	17.5315	68.0424	-37.0331	-51.5327	-13.5368	-29.3789	-42.0747	1.32735	-21.3816	23.4318
-2.89584	-9.82641	2.11215	-6.04032	-28.4627	-67.0595	-1.08382	-7.41273	10.1973	10.5008	-32.3103	-16.7722	-10.9671	-6.44535	-1.91252	-10.1169	-17.0403	-8.77421	4.47758	4.14534	-37.3138	-27.0928	-56.0857	31.9642
-2.7597	9.3606	-9.30794	5.83314	0.7589	-46.8499	-4.38297	10.578	10.4576	9.51233	10.8107	-18.0943	4.02191	-5.03709	-2.52043	-2.97718	2.87845	-3.74999	8.65747	0	-37.557	-17.5765	0.702873	-21.7603
9.12398	-17.6024	3.21964	-9.57245	100.074	122.049	1.50837	-10.1555	16.5212	15.7517	-26.411	-6.74234	-8.81217	-2.02877	-0.879707	-14.8141	-13.1852	16.2208	3.91121	10.5262	-8.67717	2.39874	-5.54916	26.9374
-16.8031	4.21913	-7.46551	-4.32469	-8.08197	91.3275	-9.73885	3.19238	1.63849	9.29058	-16.0758	-1.49341	-4.9718	-0.304675	-0.111027	-4.59476	-2.05362	-2.54716	0.541129	7.42378	-1.69503	-13.4838	-7.57037	-7.14765
-7.04406	-13.6196	-9.43505	-7.09995	-36.6166	33.6122	-4.65321	-6.27655	11.0625	17.6261	-3.43386	-4.1114	0.046723	-0.028273	-9.37909	-1.61391	1.69013	-3.59204	10.5527	-1.23456	-6.42764	-37.029		0.28163
	-1.76034		-6.1396		-5.95875		1.68424		4.35082		-32.082		-11.9785		13.1978		-36.807		-11.7642		-48.0659		-44.5953
	-2.3162		1.11835		49.2484		1.6635		11.7816		-25.9404		-8.80518		-9.61366		-9.60554		3.10581		-14.6516		-18.275
	20.0177		4.26755		-11.9584		20.285		16.4656		-37.7976		-12.4589		3.13488		-24.9334		0.444198		-67.2122		-33.5374
	-6.41266		2.5251		75.4642		-4.87729		8.93177		-26.9036		-10.7049		3.66296		-30.9744		-18.932		-3.05604		7.46253
	-14.3434		-1.5478		-29.1286		-18.1082		7.02235		0.228758		1.17068		-9.0919		0.910927		11.2675		-0.257395		26.1584
	-2.17085		-4.38945		97.3821		7.63966		6.71487		-54.7369		-22.4868		12.259		-45.7974		-26.4705		-16.7056		6.29152
	16.4252		-4.89786		14.4009		2.68217		10.2099		-50.6731		-21.5986		15.4966		-46.6752		-17.7781		-81.5299		-40.7081

## Sheet: Figure_11
Figure11 (a)	Rin_Control		Rin_TBF				Figure11 (b)	Normalized Rin as function of time					Figure11 (c)	Percentage change in Rin
								Control		TBF
# of cells	Baseline	45 min	Baseline	45 min										Rin_Control	Rin_TBF
								Average	SEM	Average	SEM
1	94.182	79.379	177.38	171.49										-31.2006	-22.816
2	162.92	133.42	144.22	136.74				101.312	0.812808	102.147	0.526122			-24.3186	-20.09
3	60.502	60.773	172.73	133.32				100.164	0.503003	100.979	0.749179			-18.107	-15.2829
4	212.4	146.13	75.8859	71.3053				99.9553	0.384686	99.2332	0.338465			-15.7174	-14.0993
5	114.29	120.78	155.01	131.32				100.893	1.1021	98.6895	1.12403			-8.68745	-8.05281
6	94.6504	92.6537	174.38	179.24				97.6759	0.925836	98.952	0.482516			-7.28641	-6.03609
7	111.31	101.64	129.52	119.09				98.3603	0.802106	98.2456	0.949684			-5.42042	-5.18652
8	201.78	152.71	133.3	106.52				97.6376	0.761008	99.315	1.12428			-2.10957	-3.32055
9	214.19	202.58	163.98	140.86				97.337	0.839841	98.6665	1.47484			0.447919	2.78702
10	143.349	132.904						96.9556	0.857311	97.6503	0.972031			5.67854
								96.5284	0.842141	98.0808	0.857813
								96.8598	0.884498	97.5221	1.07815
								96.3418	0.682325	97.1721	1.27939
								96.2111	0.864767	96.3193	1.71471
								94.9141	1.00097	94.7205	0.983427
								95.2995	1.15044	94.3367	1.11702
								95.1616	1.08127	94.3795	1.00653
								95.149	1.19218	95.8683	1.18878
Figure11 (d)	Zmax_Control		Zmax_TBF					93.9716	1.20252	93.2949	1.4501
								94.1515	1.09708	93.3281	1.38431
# of cells	Baseline	45 min	Baseline	45 min				92.5136	1.30976	93.662	1.44257
								94.0928	1.44098	92.8843	1.25148
1	102.557	90.7979	195.788	159.245				92.3573	1.20354	92.0285	1.33907
2	171.418	139.605	149.853	140.973				94.0505	1.93424	91.713	0.958485
3	64.8152	62.4729	177.561	150.667				91.8495	1.70449	92.6424	1.39899
4	215	165.76	96.5355	91.4219				93.18	1.35999	91.6193	0.845998
5	122.819	122.714	164.698	149.494				91.2342	2.13687	91.1072	1.14454
6	176.928	183.356	274.983	269.342				91.3476	1.56881	90.1488	1.15171
7	113.576	110.135	136.786	127.08				90.632	1.16395	90.8631	1.38089
8	209.025	173.845	134.43	111.17				90.9477	1.73707	91.1987	1.77186
9	236.114	210.257	180.02	143.129				93.2855	1.9944	87.4853	1.95685
10	209.91	205.114						93.9264	2.15983	89.3056	2.06236
								92.272	1.80735	89.9564	1.50893
								90.1205	2.59322	89.4458	1.48743
								90.1458	2.3868	90.1493	1.491
								91.7216	2.66139	88.9196	1.58463
								90.3568	2.82692	88.4755	1.2732
								90.5195	2.66079	89.3649	1.46324
								90.9663	2.25549	88.9106	1.74554
								90.6577	2.2451	89.9479	2.00352
								90.5308	2.32355	89.682	2.31234
								90.5904	2.39655	90.0634	2.29442
								89.9171	2.47729	89.2199	2.22067
								89.4754	2.66779	88.9318	1.76847
								90.7691	2.67923	90.0214	2.19303
								90.0043	2.74931	90.477	1.91412
Figure11 (e)	Normalized Zmax as function of time						Figure11 (f)	Firing rate
	Control		TBF
								TBF
	Average	SEM	Average	SEM
							Baseline	Curr amp (pA)	Average	SEM
	100.778	0.527715	100.518	0.749998
	100.391	0.386004	102.876	2.93497				0	0	0
	100.67	0.568547	99.6745	1.16732				50	0	0
	99.35	0.309956	99.4179	1.38989				100	0	0
	98.8109	0.541638	97.5137	1.06773				150	1.26984	0.769473
	98.6422	0.833742	95.553	1.42437				200	4.44444	1.41751
	97.0694	0.83979	96.4271	1.35657				250	7.77778	1.83057
	96.9646	1.42721	96.1393	1.63353
	96.9535	1.2807	95.9794	1.60332			45 min
	96.7029	0.98387	98.0803	2.99217				0	0	0
	95.6951	1.28821	95.4942	1.86428				50	0	0
	97.2889	1.12052	96.6989	2.47617				100	0	0
	96.3569	1.10182	93.6484	1.73778				150	0.31746	0.20998
	96.9161	1.51019	92.5489	1.44887				200	1.42857	0.412393
	95.9601	1.90599	92.8174	1.31036				250	2.85714	0.752923
	94.8579	1.24399	93.2005	1.48376
	95.129	1.76577	94.3456	2.65454
	95.206	1.42682	92.2764	2.4949
	94.66	1.39615	92.3488	2.13211
	93.1444	1.35887	91.8823	2.17489
	93.2084	1.20925	91.874	1.79226
	93.541	1.45238	91.1598	2.20439
	93.4632	1.82174	91.496	1.78042
	92.9075	1.63371	91.175	2.01379
	92.6147	1.50457	91.631	2.26509
	91.8746	1.56311	90.0995	2.12224
	92.0798	1.49995	90.4073	1.99434
	91.2741	1.50296	90.4562	1.87543
	91.8544	1.47196	89.3784	2.25429
	93.0919	1.61025	88.351	2.05618
	93.5059	2.45895	88.3499	2.29263
	92.5707	2.60851	88.7781	1.80202
	93.5505	2.50118	89.8966	3.01737
	92.0298	2.27921	88.703	2.09347
	92.5238	2.47376	89.6528	2.54009
	90.5267	3.03984	87.786	1.76696
	90.7693	2.68417	88.059	1.66516
	92.2852	2.65584	87.1564	1.79421
	91.4003	2.38853	89.8768	2.4972
	91.2937	2.59845	88.5987	2.51703
	90.4403	2.6648	89.1514	2.22522
	91.3063	2.67137	87.2328	2.32482
	91.5465	2.83199	89.3445	2.33646
	91.584	3.04164	88.5083	2.66272
	92.0777	2.92576	89.5365	2.05117
Figure11 (g)
BASELINE							45 min
CON_B_0	CON_B_50	CON_B_100	CON_B_150	CON_B_200	CON_B_250		CON_A_0	CON_A_50	CON_A_100	CON_A_150	CON_A_200	CON_A_250
0	0	0	0	0	0		0	0	0	0	0	0
0	0	0	1.42857	2.85714	4.28571		0	0	0	0	0	1.42857
0	0	0	0	0	0		0	0	0	0	0	0
0	0	0	5.71429	8.57143	12.8571		0	0	0	0	1.42857	4.28571
0	0	0	0	1.42857	5.71429		0	0	0	0	1.42857	7.14286
0	0	0	0	1.42857	1.42857		0	0	0	0	1.42857	2.85714
0	0	0	0	0	0		0	0	0	0	0	0
0	0	0	7.14286	12.8571	20		0	0	0	1.42857	2.85714	11.4286
0	0	0	4.28571	8.57143	12.8571		0	0	0	1.42857	4.28571	4.28571
BASELINE							45 min
TBF_B_0	TBF_B_50	TBF_B_100	TBF_B_150	TBF_B_200	TBF_B_250		TBF_A_0	TBF_A_50	TBF_A_100	TBF_A_150	TBF_A_200	TBF_A_250
0	0	0	7.14286	12.8571	15.7143		0	0	0	1.42857	2.85714	2.85714
0	0	0	0	1.42857	5.71429		0	0	0	0	2.85714	2.85714
0	0	0	1.42857	5.71429	10		0	0	0	0	1.42857	2.85714
0	0	0	0	0	0		0	0	0	0	0	1.42857
0	0	0	1.42857	7.14286	11.4286		0	0	0	1.42857	2.85714	7.14286
0	0	0	0	0	1.42857		0	0	0	0	0	0
0	0	0	1.42857	7.14286	12.8571		0	0	0	0	1.42857	5.71429
0	0	0	0	4.28571	10		0	0	0	0	0	1.42857
0	0	0	0	1.42857	2.85714		0	0	0	0	1.42857	1.42857
Figure11 (h)
Rin_Cntrl	Rin_TBF	TempSum_Cntrl	TempSum_TBF	Sag_Cntrl	Sag_TBF	Zmax_Cntrl	Zmax_TBF	APThres_Cntrl	APThres_TBF	APPeak_Cntrl	APPeak_TBF	APamp_Cntrl	APamp_TBF	APHW_Cntrl	APHW_TBF	peakdvdt_Cntrl	peakdvdt_TBF	Mindvdt_Cntrl	Mindvdt_TBF	APlatency_Cntrl	APlatency_TBF	APISI_CntrlBloc	APISI_TBF
-15.7174	-3.32055	-1.61156	4.01618	39.6626	3.99245	-11.4663	-18.6647	10.763	23.8816	-27.5317	-6.66255	-10.1257	-1.7449	-3.69856	0.609436	-20.7453	-8.47039	2.66665	-3.40447	-23.3945	-61.039		-70.3225
-18.107	-5.18652	6.28601	-0.177267	2.90787	75.5129	-18.5592	-5.92594	12.1328	23.2723	-8.87994	-20.2942	-3.44292	-7.62911	-10.7675	-2.76727	-7.57208	-17.713	10.1849	-6.49346	-47.8006	-58.0558		-94.2498
0.447919	-22.816	-11.4499	-1.3802	-21.7458	35.1774	-3.61372	-15.1461	17.2688	10.8676	-40.6799	-10.3231	-17.4654	-3.80277	3.17764	-11.7927	-38.2543	-4.93668	-6.30249	8.98455	-55.3474	-33.6493	-16.4241	9.31917
-31.2006	-6.03609	1.04008	3.01299	17.5761	7.02869	-22.9025	-5.2972	8.58907	21.7439	-35.0877	-7.55713	-11.9738	-2.54871	-3.82741	-16.9761	-19.6762	12.0157	10.1695	8.41117	-57.2506	-55.3536		-61.698
5.67854	-15.2829	0.125865	-5.02286	-70.7171	30.8653	-0.0856545	-9.23144	10.0343	-3.12267	-24.6394	-4.55263	-10.0627	-1.23142	-3.92488	-4.73541	-26.7591	-3.11659	0	4.02035	-41.0733	2.0189	-66.1967	1.72294
-2.10957	2.78702	-10.7573	-5.78962	25.6968	-14.3441	3.633	-2.05147	16.5083	15.5719	-21.6634	-6.35458	-6.88545	-2.40905	19.3392	-13.7989	-20	6.63332	-17.9587	5.14042	-42.2916	-28.9212	-21.6806	-100
-8.68745	-8.05281	-10.4469	5.05143	24.1353	-17.169	-3.02985	-7.09519		5.94693		1.32582		-0.322477		-12.4743		13.4553		13.8397		-51.7389		-100
-24.3186	-20.09		-5.4726	18.4299	-3.14414	-16.8306	-17.3028
-5.42042	-14.0993			20.7251	-65.8536	-10.951	-20.4927
-7.28641				-33.1573		-2.28479
